# Supplementary material for: Comparative assessment of nutritional status in unoperated children with Congenital Heart Defects: Insights from a tertiary pediatric cardiac center in India
Source: PLOS Glob Public Health. 2025 Oct 10;5(10):e0005260. doi: 10.1371/journal.pgph.0005260 (PMC12513622; doi:10.1371/journal.pgph.0005260)
Supplement: S1 Data — (XLSX) [file pgph.0005260.s001.xlsx]

## Sheet: PH Controls
Index	Gender	Age in Years	Age in Months	Control_agegroup	Weight (In Kg)	Height (In cm)	Weight for Age	Underweight/Overweight	Height for Age	Stunting	Weight for Height	Wasting
1	0	4	8	2--5	18	113.5	Normal	Normal	Normal	Normal	NORMAL	NORMAL
2	0	4	10	2--5	15.5	104.1	Normal	Normal	Normal	Normal	NORMAL	NORMAL
3	0	4	7	2--5	18	102.5	Normal	Normal	Normal	Normal	NORMAL	NORMAL
4	0	4	9	2--5	22	109	Normal	Normal	Normal	Normal	>2SD	OVERNOURISHED
5	0	4	11	2--5	15	101	Normal	Normal	Normal	Normal	NORMAL	NORMAL
6	1	4	8	2--5	14	99	Normal	Normal	Normal	Normal	NORMAL	NORMAL
7	0	4	10	2--5	18	109.5	Normal	Normal	Normal	Normal	NORMAL	NORMAL
8	1	2	10	2--5	13	91.2	Normal	Normal	Normal	Normal	NORMAL NIL	NORMAL
9	1	3	7	2--5	13	93.2	Normal	Normal	Normal	Normal	NORMAL	NORMAL
10	0	3	8	2--5	13.5	97.7	Normal	Normal	Normal	Normal	NORMAL	NORMAL
11	1	1	11	0--2	11	81.6	Normal	Normal	Normal	Normal	NORMAL NIL	NORMAL
12	0	5	7	5--6	17	108.2	Normal	Normal	Normal	Normal	NORMAL	NORMAL
13	0	2	8	2--5	11	88.7	Normal	Normal	Normal	Normal	NORMAL	NORMAL
14	0	3	10	2--5	14	98.7	Normal	Normal	Normal	Normal	NORMAL	NORMAL
15	0	4	11	2--5	13.5	97.5	<-2 TO -3SD	MUW	<-2SD TO -3SD	MS	NORMAL	NORMAL
16	0	4	11	2--5	17	103	Normal	Normal	Normal	Normal	NORMAL	NORMAL
17	0	4	11	2--5	15	99.5	Normal	Normal	<-2SD TO -3SD	MS	NORMAL	NORMAL
18	0	4	10	2--5	17.5	105.7	Normal	Normal	Normal	Normal	NORMAL	NORMAL
19	1	2	7	2--5	17.5	106.6	>2SD	OVERWEIGHT	>2SD	TALL	NORMAL NIL	NORMAL
20	0	5	7	5--6	16	109.1	Normal	Normal	Normal	Normal	NORMAL	NORMAL
21	0	3	9	2--5	13.5	97.1	Normal	Normal	Normal	Normal	NORMAL	NORMAL
22	1	3	11	2--5	13.5	96.4	Normal	Normal	Normal	Normal	NORMAL	NORMAL
23	0	4	10	2--5	16	102	Normal	Normal	Normal	Normal	NORMAL	NORMAL
24	0	3	8	2--5	15.5	95	Normal	Normal	Normal	Normal	NORMAL	NORMAL
25	0	3	7	2--5	12.5	96.2	Normal	Normal	Normal	Normal	NORMAL	NORMAL
26	0	0	8	0--2	65	59.5	Normal	Normal	<-3SD	SS	NORMAL	NORMAL
27	1	0	7	0--2	7.3	61	Normal	Normal	<-2SD TO -3SD	MS	NORMAL NIL	NORMAL
28	1	1	9	0--2	10	79.3	Normal	Normal	Normal	Normal	NORMAL NIL	NORMAL
29	0	0	7	0--2	14.4	95	>2SD	OVERWEIGHT	>2SD	TALL	NORMAL	NORMAL
30	0	0	8	0--2	7.6	66	Normal	Normal	<-2SD TO -3SD	MS	NORMAL	NORMAL
31	1	2	8	2--5	11.5	88.4	Normal	Normal	Normal	Normal	NORMAL NIL	NORMAL
32	0	0	9	0--2	76	69	Normal	Normal	Normal	Normal	NORMAL	NORMAL
33	1	1	7	0--2	7.3	75	<-3SD	SUW	<-2SD TO -3SD	MS	<-3SD	SAM
34	0	4	8	2--5	15.5	104	Normal	Normal	Normal	Normal	NORMAL	NORMAL
35	0	0	7	0--2	7.4	68	Normal	Normal	Normal	Normal	NORMAL	NORMAL
36	0	1	8	0--2	12	85	Normal	Normal	Normal	Normal	NORMAL	NORMAL
37	1	2	7	2--5	10.5	83.3	Normal	Normal	<-2SD TO -3SD	MS	NORMAL NIL	NORMAL
38	0	3	9	2--5	14.5	98	Normal	Normal	Normal	Normal	NORMAL	NORMAL
39	0	3	10	2--5	18	103	Normal	Normal	Normal	Normal	NORMAL	NORMAL
40	0	3	10	2--5	12	95.4	<-2 TO -3SD	MUW	Normal	Normal	NORMAL	NORMAL
41	0	2	11	2--5	14	96	Normal	Normal	Normal	Normal	NORMAL	NORMAL
42	1	2	7	2--5	12	89	Normal	Normal	Normal	Normal	NORMAL NIL	NORMAL
43	0	4	10	2--5	16.5	107.6	Normal	Normal	Normal	Normal	NORMAL	NORMAL
44	0	4	9	2--5	17.5	102.6	Normal	Normal	Normal	Normal	NORMAL	NORMAL
45	0	0	10	0--2	73	66	Normal	Normal	<-3SD	SS	NORMAL	NORMAL
46	1	5	7	5--6	14	99.6	<-2 TO -3SD	MUW	<-2SD TO -3SD	MS	NORMAL	NORMAL
47	0	4	7	2--5	14	101.3	Normal	Normal	Normal	Normal	NORMAL	NORMAL
48	1	4	11	2--5	19	109.8	Normal	Normal	Normal	Normal	NORMAL	NORMAL
49	1	0	11	0--2	7.3	71.2	Normal	Normal	Normal	Normal	NORMAL NIL	NORMAL
50	1	4	7	2--5	15	102.7	Normal	Normal	Normal	Normal	NORMAL	NORMAL
51	1	1	9	0--2	10	82	Normal	Normal	Normal	Normal	NORMAL NIL	NORMAL
52	0	5	8	5--6	23	104.5	Normal	Normal	Normal	Normal	>3SD	OVERNOURISHED
53	0	2	8	2--5	12.5	91.1	Normal	Normal	Normal	Normal	NORMAL	NORMAL
54	0	0	10	0--2	15.6	99.5	>2SD	OVERWEIGHT	>2SD	TALL	NORMAL	NORMAL
55	0	1	8	0--2	13.9	105	Normal	Normal	>2SD	TALL	NORMAL	NORMAL
56	0	5	8	5--6	14.5	103	<-2 TO -3SD	MUW	<-2SD TO -3SD	MS	NORMAL	NORMAL
57	0	2	8	2--5	14	89	Normal	Normal	Normal	Normal	NORMAL	NORMAL
58	0	2	8	2--5	11	85	Normal	Normal	<-2SD TO -3SD	MS	NORMAL	NORMAL
59	0	5	8	5--6	20	118	Normal	Normal	Normal	Normal	NORMAL	NORMAL
60	1	0	11	0--2	7.4	74	Normal	Normal	Normal	Normal	<-2SD	MAM
61	1	3	9	2--5	14	94.6	Normal	Normal	Normal	Normal	NORMAL	NORMAL
62	1	3	11	2--5	13	93.3	Normal	Normal	<-2SD TO -3SD	MS	NORMAL	NORMAL
63	0	1	9	0--2	13	86.5	Normal	Normal	Normal	Normal	NORMAL	NORMAL
64	1	5	9	5--6	14.5	105.5	<-2 TO -3SD	MUW	Normal	Normal	NORMAL	NORMAL
65	1	5	9	5--6	15.5	102.3	Normal	Normal	<-2SD TO -3SD	MS	NORMAL	NORMAL
66	0	0	10	0--2	7.3	70	<-2 TO -3SD	MUW	Normal	Normal	NORMAL	NORMAL
67	0	4	10	2--5	14	94.8	Normal	Normal	<-3SD	SS	NORMAL	NORMAL
68	0	1	11	0--2	13.5	79.4	Normal	Normal	<-2SD TO -3SD	MS	>2SD	OVERNOURISHED
69	0	2	9	2--5	12.5	90	Normal	Normal	Normal	Normal	NORMAL	NORMAL
70	0	3	11	2--5	14	93.5	Normal	Normal	<-2SD TO -3SD	MS	NORMAL	NORMAL
71	0	2	8	2--5	11.5	87	Normal	Normal	Normal	Normal	NORMAL	NORMAL
72	0	3	8	2--5	12	92.5	<-2 TO -3SD	MUW	<-2SD TO -3SD	MS	NORMAL	NORMAL
73	1	5	7	5--6	14	107	<-2 TO -3SD	MUW	Normal	Normal	<-2SD	MAM
74	0	4	10	2--5	15	101	Normal	Normal	Normal	Normal	NORMAL	NORMAL
75	1	2	10	2--5	11	85	Normal	Normal	<-2SD TO -3SD	MS	NORMAL NIL	NORMAL
76	0	4	8	2--5	12	96.4	<-3SD	SUW	<-2SD TO -3SD	MS	<-2SD	MAM
77	1	3	10	2--5	11	95.5	<-2 TO -3SD	MUW	Normal	Normal	<-2SD	MAM
78	1	2	10	2--5	10	76.5	<-2 TO -3SD	MUW	<-3SD	SS	NORMAL NIL	NORMAL
79	1	5	8	5--6	14	104.5	<-2 TO -3SD	MUW	Normal	Normal	NORMAL	NORMAL
80	1	3	7	2--5	11	89.5	<-2 TO -3SD	MUW	<-2SD TO -3SD	MS	NORMAL	NORMAL
81	0	0	8	0--2	7.6	67	Normal	Normal	Normal	Normal	NORMAL	NORMAL
82	0	2	9	2--5	12	83	Normal	Normal	<-3SD	SS	NORMAL	NORMAL
83	0	3	8	2--5	11	89.3	<-2 TO -3SD	MUW	<-2SD TO -3SD	MS	NORMAL	NORMAL
84	0	4	7	2--5	12.5	93.1	<-2 TO -3SD	MUW	<-3SD	SS	NORMAL	NORMAL
85	0	5	7	5--6	15.5	104.5	Normal	Normal	Normal	Normal	NORMAL	NORMAL
86	0	3	11	2--5	12	91.6	<-2 TO -3SD	MUW	<-2SD TO -3SD	MS	NORMAL	NORMAL
87	1	4	10	2--5	12	96	<-2 TO -3SD	MUW	<-2SD TO -3SD	MS	NORMAL	NORMAL
88	1	3	10	2--5	10.5	88	<-3SD	SUW	<-3SD	SS	NORMAL	NORMAL
89	1	5	11	5--6	12.5	98.3	<-3SD	SUW	<-3SD	SS	NORMAL	NORMAL
90	0	1	10	0--2	12	85.6	Normal	Normal	Normal	Normal	NORMAL	NORMAL
91	0	3	7	2--5	11.5	90.3	<-2 TO -3SD	MUW	<-2SD TO -3SD	MS	NORMAL	NORMAL
92	0	2	8	2--5	10	76.2	<-2 TO -3SD	MUW	<-3SD	SS	NORMAL	NORMAL
93	0	0	10	0--2	7.4	66	<-2 TO -3SD	MUW	<-3SD	SS	NORMAL	NORMAL
94	0	0	8	0--2	10	80.7	Normal	Normal	>2SD	TALL	NORMAL	NORMAL
95	1	4	8	2--5	13.5	100.8	Normal	Normal	Normal	Normal	NORMAL	NORMAL
96	1	5	9	5--6	15	102.1	Normal	Normal	<-2SD TO -3SD	MS	NORMAL	NORMAL
97	1	5	10	5--6	14	105	<-2 TO -3SD	MUW	Normal	Normal	NORMAL	NORMAL
98	1	3	11	2--5	10	85.7	<-3SD	SUW	<-3SD	SS	NORMAL	NORMAL
99	1	3	8	2--5	11	86.7	<-2 TO -3SD	MUW	<-3SD	SS	NORMAL	NORMAL
100	0	4	7	2--5	14	98.7	Normal	Normal	Normal	Normal	NORMAL	NORMAL
101	0	3	9	2--5	12	89	<-2 TO -3SD	MUW	<-3SD	SS	NORMAL	NORMAL
102	1	1	8	0--2	10	79.6	Normal	Normal	Normal	Normal	NORMAL NIL	NORMAL
103	0	1	10	0--2	7.4	81	<-3SD	SUW	Normal	Normal	<-3SD	SAM
104	0	3	8	2--5	13	91.5	Normal	Normal	<-2SD TO -3SD	MS	NORMAL	NORMAL
105	0	1	11	0--2	10	76.9	Normal	Normal	<-3SD	SS	NORMAL	NORMAL
106	1	3	10	2--5	12	91.6	<-2 TO -3SD	MUW	<-2SD TO -3SD	MS	NORMAL	NORMAL
107	1	2	11	2--5	10	84.5	<-2 TO -3SD	MUW	<-2SD TO -3SD	MS	NORMAL NIL	NORMAL
108	1	0	10	0--2	7	64.5	Normal	Normal	<-2SD TO -3SD	MS	NORMAL NIL	NORMAL
109	0	1	9	0--2	9	73	<-2 TO -3SD	MUW	<-3SD	SS	NORMAL	NORMAL
110	0	0	10	0--2	7.4	68.3	<-2 TO -3SD	MUW	<-2SD TO -3SD	MS	<-3SD	SAM
111	1	2	11	2--5	14	89.3	Normal	Normal	Normal	Normal	NORMAL NIL	NORMAL
112	0	3	8	2--5	11	85.5	<-2 TO -3SD	MUW	<-3SD	SS	NORMAL	NORMAL
113	1	3	7	2--5	12	89.3	Normal	Normal	<-2SD TO -3SD	MS	NORMAL	NORMAL
114	1	2	10	2--5	9	79.5	<-3SD	SUW	<-3SD	SS	NORMAL NIL	NORMAL
115	0	2	9	2--5	12	88.5	Normal	Normal	Normal	Normal	NORMAL	NORMAL
116	1	1	7	0--2	7	74	<-3SD	SUW	<-2SD TO -3SD	MS	<-2SD	MAM
117	0	0	9	0--2	6.6	61.6	<-2 TO -3SD	MUW	<-3SD	SS	NORMAL	NORMAL
118	0	2	7	2--5	9	77	<-3SD	SUW	<-3SD	SS	NORMAL	NORMAL
119	0	1	8	0--2	8	71.2	<-3SD	SUW	<-3SD	SS	NORMAL	NORMAL
120	0	1	11	0--2	10	79	Normal	Normal	<-2SD TO -3SD	MS	NORMAL	NORMAL
121	0	2	8	2--5	10	85.2	<-2 TO -3SD	MUW	<-2SD TO -3SD	MS	NORMAL	NORMAL
122	0	0	9	0--2	7	62	<-2 TO -3SD	MUW	<-3SD	SS	NORMAL	NORMAL
123	1	0	8	0--2	6	65	<-2 TO -3SD	MUW	Normal	Normal	NORMAL NIL	NORMAL
124	0	5	8	5--6	15.5	105.3	Normal	Normal	Normal	Normal	NORMAL	NORMAL
125	1	3	7	2--5	15	96.8	Normal	Normal	Normal	Normal	NORMAL	NORMAL
126	1	0	9	0--2	6	62	<-2 TO -3SD	MUW	<-3SD	SS	NORMAL NIL	NORMAL
127	0	2	8	2--5	9	78.8	<-3SD	SUW	<-3SD	SS	NORMAL	NORMAL
128	0	0	9	0--2	8	69	Normal	Normal	Normal	Normal	NORMAL	NORMAL
129	1	4	8	2--5	13.8	97	Normal	Normal	<-2SD TO -3SD	MS	NORMAL	NORMAL
130	0	3	8	2--5	11.4	89	<-2 TO -3SD	MUW	<-2SD TO -3SD	MS	NORMAL	NORMAL
131	1	4	9	2--5	11.6	90.6	<-3SD	SUW	<-3SD	SS	NORMAL	NORMAL
132	0	3	11	2--5	12.5	95.7	<-2 TO -3SD	MUW	Normal	Normal	NORMAL	NORMAL
133	1	4	9	2--5	11.2	88.3	<-3SD	SUW	<-3SD	SS	NORMAL	NORMAL
134	1	4	10	2--5	11.2	91	<-3SD	SUW	<-3SD	SS	NORMAL	NORMAL
135	0	4	7	2--5	14.2	97	Normal	Normal	<-2SD TO -3SD	MS	NORMAL	NORMAL
136	0	1	8	0--2	7.9	72	<-3SD	SUW	<-3SD	SS	NORMAL	NORMAL
137	1	3	11	2--5	11	91.2	<-2 TO -3SD	MUW	<-2SD TO -3SD	MS	NORMAL	NORMAL
138	1	5	8	5--6	13.7	100.3	<-2 TO -3SD	MUW	<-2SD TO -3SD	MS	NORMAL	NORMAL
139	1	2	9	2--5	9.4	81.6	<-2 TO -3SD	MUW	<-3SD	SS	NORMAL NIL	NORMAL
140	0	4	9	2--5	15.6	105.1	Normal	Normal	Normal	Normal	NORMAL	NORMAL
141	1	2	7	2--5	8	79.5	<-3SD	SUW	<-3SD	SS	NORMAL NIL	NORMAL
142	1	0	7	0--2	6	62	<-2 TO -3SD	MUW	<-2SD TO -3SD	MS	NORMAL NIL	NORMAL
143	1	2	11	2--5	10.4	85.6	<-2 TO -3SD	MUW	<-2SD TO -3SD	MS	NORMAL NIL	NORMAL
144	0	1	9	0--2	4.8	66	<-3SD	SUW	<-3SD	SS	<-3SD	SAM
145	0	0	8	0--2	7	65	Normal	Normal	<-2SD TO -3SD	MS	NORMAL	NORMAL
146	0	2	10	2--5	10	82.3	<-2 TO -3SD	MUW	<-3SD	SS	NORMAL	NORMAL
147	1	5	10	5--6	15	104.2	<-2 TO -3SD	MUW	Normal	Normal	NORMAL	NORMAL
148	0	3	8	2--5	17	96.5	Normal	Normal	Normal	Normal	NORMAL	NORMAL
149	1	5	7	5--6	16	100	Normal	Normal	<-2SD TO -3SD	MS	NORMAL	NORMAL
150	0	1	7	0--2	7.5	74.2	<-3SD	SUW	<-3SD	SS	NORMAL	NORMAL
151	0	2	9	2--5	12	88	Normal	Normal	Normal	Normal	NORMAL	NORMAL
152	1	3	9	2--5	13	98.3	Normal	Normal	Normal	Normal	NORMAL	NORMAL
153	1	2	11	2--5	12.5	82	Normal	Normal	<-3SD	SS	NORMAL NIL	NORMAL
154	1	5	9	5--6	19	110.5	Normal	Normal	Normal	Normal	NORMAL	NORMAL
155	0	5	10	5--6	22	114.2	Normal	Normal	Normal	Normal	NORMAL	NORMAL
156	1	4	8	2--5	12	98.6	<-2 TO -3SD	MUW	Normal	Normal	<-2SD	MAM
157	1	5	7	5--6	13	97	<-3SD	SUW	<-3SD	SS	NORMAL	NORMAL
158	1	4	9	2--5	15	100	Normal	Normal	Normal	Normal	NORMAL	NORMAL
159	1	2	7	2--5	12	82	Normal	Normal	<-2SD TO -3SD	MS	NORMAL NIL	NORMAL
160	0	0	9	0--2	7	68.7	<-2 TO -3SD	MUW	Normal	Normal	<-2SD	MAM
161	0	1	9	0--2	10	79	Normal	Normal	<-2SD TO -3SD	MS	NORMAL	NORMAL
162	1	4	11	2--5	13	93.6	<-2 TO -3SD	MUW	<-3SD	SS	NORMAL	NORMAL
163	1	4	8	2--5	15	104.4	Normal	Normal	Normal	Normal	NORMAL	NORMAL
164	1	3	10	2--5	12	91.6	<-2 TO -3SD	MUW	<-2SD TO -3SD	MS	NORMAL	NORMAL
165	0	2	8	2--5	10.5	83.3	<-2 TO -3SD	MUW	<-2SD TO -3SD	MS	NORMAL	NORMAL
166	0	0	8	0--2	9.3	68	Normal	Normal	Normal	Normal	>2SD	NORMAL
167	0	3	7	2--5	11	90	<-2 TO -3SD	MUW	<-2SD TO -3SD	MS	NORMAL	NORMAL
168	1	5	11	5--6	14	102.2	<-2 TO -3SD	MUW	<-2SD TO -3SD	MS	NORMAL	NORMAL
169	1	4	9	2--5	13	96	<-2 TO -3SD	MUW	<-2SD TO -3SD	MS	NORMAL	NORMAL
170	0	3	11	2--5	11	90.5	<-3SD	SUW	<-2SD TO -3SD	MS	NORMAL	NORMAL
171	1	4	9	2--5	12	96.7	<-2 TO -3SD	MUW	<-2SD TO -3SD	MS	<-2SD	MAM
172	0	0	9	0--2	10.5	73	Normal	Normal	Normal	Normal	NORMAL	NORMAL
173	1	4	8	2--5	13	99.4	<-2 TO -3SD	MUW	Normal	Normal	NORMAL	NORMAL
174	1	3	10	2--5	10	88	<-3SD	SUW	<-3SD	SS	<-2SD	MAM
175	1	3	9	2--5	13	96.4	Normal	Normal	Normal	Normal	NORMAL	NORMAL
176	0	5	9	5--6	15	106	<-2 TO -3SD	MUW	Normal	Normal	NORMAL	NORMAL
177	0	4	11	2--5	13	101.2	<-2 TO -3SD	MUW	Normal	Normal	<-2SD	MAM
178	0	3	11	2--5	12	93	<-2 TO -3SD	MUW	<-2SD TO -3SD	MS	NORMAL	NORMAL
179	0	5	11	5--6	16	107.4	Normal	Normal	Normal	Normal	NORMAL	NORMAL
180	0	1	7	0--2	9	78	Normal	Normal	Normal	Normal	NORMAL	NORMAL
181	0	5	10	5--6	14	105	<-2 TO -3SD	MUW	<-2SD TO -3SD	MS	<-2SD	MAM
182	1	3	10	2--5	13	93.2	Normal	Normal	Normal	Normal	NORMAL	NORMAL
183	1	4	9	2--5	11	95.1	<-3SD	SUW	<-2SD TO -3SD	MS	<-2SD	MAM
184	0	2	8	2--5	11	87	Normal	Normal	Normal	Normal	NORMAL	NORMAL
185	0	2	9	2--5	10	86	<-2 TO -3SD	MUW	<-2SD TO -3SD	MS	<-2SD	MAM
186	0	2	7	2--5	10	86	<-2 TO -3SD	MUW	Normal	Normal	<-2SD	MAM
187	0	4	8	2--5	12	96	<-3SD	SUW	<-2SD TO -3SD	MS	<-2SD	MAM
188	1	4	10	2--5	12	95.5	<-2 TO -3SD	MUW	<-2SD TO -3SD	MS	NORMAL	NORMAL
189	0	3	9	2--5	10	87.2	<-3SD	SUW	<-3SD	SS	NORMAL	NORMAL
190	0	3	8	2--5	11	95.5	<-2 TO -3SD	MUW	Normal	Normal	<-3SD	SAM
191	1	2	8	2--5	9	81	<-3SD	SUW	<-3SD	SS	NORMAL NIL	NORMAL
192	1	0	8	0--2	7	70.7	Normal	Normal	Normal	Normal	NORMAL NIL	NORMAL
193	1	4	7	2--5	8	71.3	<-3SD	SUW	<-3SD	SS	NORMAL	NORMAL
194	1	2	10	2--5	14	103.6	Normal	Normal	>2SD	TALL	NORMAL NIL	NORMAL
195	1	5	8	5--6	11	84.7	<-3SD	SUW	<-3SD	SS	NORMAL	NORMAL
196	0	5	8	5--6	12	96	<-3SD	SUW	<-3SD	SS	<-2SD	MAM
197	1	5	9	5--6	17	107.5	Normal	Normal	Normal	Normal	NORMAL	NORMAL
198	1	3	9	2--5	12	89.5	<-2 TO -3SD	MUW	<-2SD TO -3SD	MS	NORMAL	NORMAL
199	1	1	10	0--2	10	75	Normal	Normal	<-3SD	SS	NORMAL NIL	NORMAL
200	0	4	10	2--5	14	97.5	Normal	Normal	<-2SD TO -3SD	MS	NORMAL	NORMAL
201	0	1	9	0--2	9	72.5	<-2 TO -3SD	MUW	<-3SD	SS	NORMAL	NORMAL
202	0	0	8	0--2	7.2	68	Normal	Normal	Normal	Normal	NORMAL	NORMAL
203	0	3	11	2--5	11	91.5	<-3SD	SUW	<-2SD TO -3SD	MS	NORMAL	NORMAL
204	0	2	9	2--5	9	82.5	<-3SD	SUW	<-3SD	SS	<-2SD	MAM
205	1	5	11	5--6	14	105	<-2 TO -3SD	MUW	Normal	Normal	NORMAL	NORMAL
206	0	4	10	2--5	13	99	<-2 TO -3SD	MUW	<-2SD TO -3SD	MS	NORMAL	NORMAL
207	1	5	7	5--6	15	105	Normal	Normal	Normal	Normal	NORMAL	NORMAL
208	1	1	9	0--2	10	76.5	Normal	Normal	<-2SD TO -3SD	MS	NORMAL NIL	NORMAL
209	1	3	11	2--5	11	90.5	<-2 TO -3SD	MUW	<-2SD TO -3SD	MS	NORMAL	NORMAL
210	1	1	11	0--2	9	73.5	Normal	Normal	<-3SD	SS	NORMAL NIL	NORMAL
211	0	3	9	2--5	12	92	<-2 TO -3SD	MUW	<-2SD TO -3SD	MS	NORMAL	NORMAL
212	0	4	10	2--5	13	97.5	<-2 TO -3SD	MUW	<-2SD TO -3SD	MS	NORMAL	NORMAL
213	0	2	9	2--5	11	88.5	Normal	Normal	Normal	Normal	NORMAL	NORMAL
215	0	2	11	2--5	10	85	<-2 TO -3SD	MUW	<-2SD TO -3SD	MS	NORMAL	NORMAL
216	0	5	8	5--6	15	104	<-2 TO -3SD	MUW	<-2SD TO -3SD	MS	NORMAL	NORMAL
217	1	4	10	2--5	13	97.4	<-2 TO -3SD	MUW	<-2SD TO -3SD	MS	NORMAL	NORMAL
218	1	3	7	2--5	10	87.5	<-3SD	SUW	<-2SD TO -3SD	MS	NORMAL	NORMAL
219	0	2	7	2--5	11	81.5	Normal	Normal	<-3SD	SS	NORMAL	NORMAL
220	1	0	10	0--2	7	64	Normal	Normal	<-3SD	SS	NORMAL NIL	NORMAL
221	0	4	9	2--5	10	93	<-3SD	SUW	<-3SD	SS	NORMAL	NORMAL
222	0	3	9	2--5	12	89	<-2 TO -3SD	MUW	<-3SD	SS	NORMAL	NORMAL
223	0	0	8	0--2	7	70	Normal	Normal	Normal	Normal	<-2SD	MAM
224	1	5	10	5--6	15	105.5	<-2 TO -3SD	MUW	Normal	Normal	NORMAL	NORMAL
225	0	5	9	5--6	17	104.5	Normal	Normal	<-2SD TO -3SD	MS	NORMAL	NORMAL
226	1	5	9	5--6	16.5	103.8	Normal	Normal	Normal	Normal	NORMAL	NORMAL
227	0	1	9	0--2	10	77	Normal	Normal	<-2SD TO -3SD	MS	NORMAL	NORMAL
228	0	4	9	2--5	14	101.5	Normal	Normal	Normal	Normal	NORMAL	NORMAL
229	1	2	9	2--5	9	82.5	<-3SD	SUW	<-2SD TO -3SD	MS	NORMAL NIL	NORMAL
230	0	3	7	2--5	11.2	86.7	<-2 TO -3SD	MUW	<-3SD	SS	NORMAL	NORMAL
232	0	2	8	2--5	10.2	85.5	<-2 TO -3SD	MUW	<-2SD TO -3SD	MS	NORMAL	NORMAL
233	1	4	8	2--5	15	103	Normal	Normal	Normal	Normal	NORMAL	NORMAL
234	1	2	7	2--5	12	84	Normal	Normal	<-2SD TO -3SD	MS	NORMAL NIL	NORMAL
235	0	3	10	2--5	13	93	Normal	Normal	<-2SD TO -3SD	MS	NORMAL	NORMAL
237	1	3	8	2--5	14	93.5	Normal	Normal	Normal	Normal	NORMAL	NORMAL
238	0	4	10	2--5	14	98	Normal	Normal	<-2SD TO -3SD	MS	NORMAL	NORMAL
239	1	1	7	0--2	10	71.5	Normal	Normal	<-3SD	SS	NORMAL NIL	NORMAL
240	0	0	11	0--2	6	67	<-3SD	SUW	<-3SD	SS	<-3SD	SAM
241	0	0	10	0--2	6	65	<-3SD	SUW	<-3SD	SS	<-2SD	MAM
242	1	4	10	2--5	14	97.3	Normal	Normal	<-2SD TO -3SD	MS	NORMAL	NORMAL
243	1	1	7	0--2	9	74	Normal	Normal	<-2SD TO -3SD	MS	NORMAL NIL	NORMAL
244	0	1	8	0--2	10	73.4	Normal	Normal	<-3SD	SS	NORMAL	NORMAL
245	1	1	8	0--2	10	72.5	Normal	Normal	<-3SD	SS	NORMAL NIL	NORMAL
246	1	1	8	0--2	8	73	<-2 TO -3SD	MUW	<-3SD	SS	NORMAL NIL	NORMAL
247	1	1	8	0--2	10	77	Normal	Normal	Normal	Normal	NORMAL NIL	NORMAL
248	0	5	8	5--6	18	103.5	Normal	Normal	<-2SD TO -3SD	MS	NORMAL	NORMAL
249	1	2	11	2--5	10	83	<-2 TO -3SD	MUW	<-3SD	SS	NORMAL NIL	NORMAL
250	0	5	9	5--6	15	101	<-2 TO -3SD	MUW	<-2SD TO -3SD	MS	NORMAL	NORMAL
251	0	5	10	5--6	18	109	Normal	Normal	Normal	Normal	NORMAL	NORMAL
252	0	1	8	0--2	8	74	<-3SD	SUW	<-3SD	SS	NORMAL	NORMAL
253	0	5	11	5--6	19	119	Normal	Normal	Normal	Normal	NORMAL	NORMAL
254	1	0	8	0--2	7	64	Normal	Normal	<-2SD TO -3SD	MS	NORMAL NIL	NORMAL
255	1	0	8	0--2	6	65	<-2 TO -3SD	MUW	Normal	Normal	NORMAL NIL	NORMAL
256	1	3	8	2--5	11	87	<-2 TO -3SD	MUW	<-3SD	SS	NORMAL	NORMAL
257	0	1	7	0--2	11	79.8	Normal	Normal	Normal	Normal	NORMAL	NORMAL
258	1	2	10	2--5	10	87.5	<-2 TO -3SD	MUW	Normal	Normal	NORMAL NIL	NORMAL
259	1	5	8	5--6	19	116.3	Normal	Normal	Normal	Normal	NORMAL	NORMAL
260	1	0	10	0--2	7	73	Normal	Normal	Normal	Normal	<-2SD	MAM
261	0	1	7	0--2	10	79.5	Normal	Normal	Normal	Normal	NORMAL	NORMAL
262	1	4	10	2--5	12	102	<-2 TO -3SD	MUW	Normal	Normal	<-3SD	SAM
263	0	0	11	0--2	8	67	Normal	Normal	<-3SD	SS	NORMAL	NORMAL
264	0	3	11	2--5	11	90.5	<-3SD	SUW	<-2SD TO -3SD	MS	NORMAL	NORMAL
265	1	3	9	2--5	13	95.2	Normal	Normal	Normal	Normal	NORMAL	NORMAL
266	1	4	7	2--5	13	98.5	<-2 TO -3SD	MUW	Normal	Normal	NORMAL	NORMAL
267	0	1	9	0--2	10	75	Normal	Normal	<-3SD	SS	NORMAL	NORMAL
268	0	2	8	2--5	13	89.7	Normal	Normal	Normal	Normal	NORMAL	NORMAL
269	1	4	10	2--5	16	104.4	Normal	Normal	Normal	Normal	NORMAL	NORMAL
270	1	3	9	2--5	12	91	<-2 TO -3SD	MUW	<-2SD TO -3SD	MS	NORMAL	NORMAL
271	1	4	9	2--5	14.5	100.5	Normal	Normal	Normal	Normal	NORMAL	NORMAL
272	0	5	7	5--6	16	112.8	Normal	Normal	Normal	Normal	<-2SD	MAM
273	1	4	7	2--5	14	103.5	Normal	Normal	Normal	Normal	NORMAL	NORMAL
274	1	3	11	2--5	13.7	99	Normal	Normal	Normal	Normal	NORMAL	NORMAL
275	1	2	7	2--5	10	82	<-2 TO -3SD	MUW	<-2SD TO -3SD	MS	NORMAL NIL	NORMAL
276	1	0	8	0--2	8	71	Normal	Normal	Normal	Normal	NORMAL NIL	NORMAL
277	1	3	8	2--5	14.2	97.8	Normal	Normal	Normal	Normal	NORMAL	NORMAL
278	0	3	11	2--5	14.8	103.5	Normal	Normal	Normal	Normal	NORMAL	NORMAL
279	1	5	10	5--6	17.7	107	Normal	Normal	Normal	Normal	NORMAL	NORMAL
281	0	5	9	5--6	14.1	102.5	<-2 TO -3SD	MUW	<-2SD TO -3SD	MS	NORMAL	NORMAL
282	1	5	10	5--6	13.7	102.7	<-2 TO -3SD	MUW	<-2SD TO -3SD	MS	NORMAL	NORMAL
283	0	4	10	2--5	14.2	104	Normal	Normal	Normal	Normal	NORMAL	NORMAL
284	1	5	10	5--6	19.8	116.5	Normal	Normal	Normal	Normal	NORMAL	NORMAL
285	0	5	9	5--6	17.5	108.5	Normal	Normal	Normal	Normal	NORMAL	NORMAL
286	1	4	9	2--5	14.2	97.5	Normal	Normal	<-2SD TO -3SD	MS	NORMAL	NORMAL
287	1	3	7	2--5	15.1	99.9	Normal	Normal	Normal	Normal	NORMAL	NORMAL
288	1	5	7	5--6	16.4	101	Normal	Normal	<-2SD TO -3SD	MS	NORMAL	NORMAL
289	1	5	9	5--6	15.3	117	Normal	Normal	Normal	Normal	<-3SD	SAM
290	0	1	8	0--2	9	78.5	<-2 TO -3SD	MUW	<-2SD TO -3SD	MS	NORMAL	NORMAL
291	0	3	10	2--5	16	101.5	Normal	Normal	Normal	Normal	NORMAL	NORMAL
292	0	3	8	2--5	13	93	Normal	Normal	<-2SD TO -3SD	MS	NORMAL	NORMAL
293	1	3	11	2--5	12	95	<-2 TO -3SD	MUW	Normal	Normal	NORMAL	NORMAL
294	0	1	7	0--2	7	72.5	<-3SD	SUW	<-3SD	SS	<-3SD	SAM
295	0	2	9	2--5	13	90.3	Normal	Normal	Normal	Normal	NORMAL	NORMAL
296	0	2	7	2--5	13	88.5	Normal	Normal	Normal	Normal	NORMAL	NORMAL
297	1	0	7	0--2	6	67.5	<-2 TO -3SD	MUW	Normal	Normal	NORMAL NIL	NORMAL
298	0	3	9	2--5	11	93	<-2 TO -3SD	MUW	<-2SD TO -3SD	MS	<-2SD	MAM
299	1	5	8	5--6	18	103.2	Normal	Normal	<-2SD TO -3SD	MS	NORMAL	NORMAL
300	0	0	9	0--2	7	66	<-2 TO -3SD	MUW	<-2SD TO -3SD	MS	NORMAL	NORMAL
301	1	3	11	2--5	13	98	Normal	Normal	Normal	Normal	NORMAL	NORMAL
302	1	2	7	2--5	10	80	<-2 TO -3SD	MUW	<-3SD	SS	NORMAL NIL	NORMAL
303	0	1	7	0--2	10	77.5	Normal	Normal	<-2SD TO -3SD	MS	NORMAL	NORMAL
304	0	2	8	2--5	15	95.5	Normal	Normal	Normal	Normal	NORMAL	NORMAL
305	0	0	9	0--2	9	69.5	Normal	Normal	Normal	Normal	NORMAL	NORMAL
306	0	4	11	2--5	12	97.4	<-3SD	SUW	<-2SD TO -3SD	MS	<-2SD	MAM
307	1	4	10	2--5	12	101	<-2 TO -3SD	MUW	Normal	Normal	<-3SD	SAM
308	0	3	7	2--5	15	97.2	Normal	Normal	Normal	Normal	NORMAL	NORMAL
310	0	3	9	2--5	13	98	Normal	Normal	Normal	Normal	NORMAL	NORMAL
311	1	4	8	2--5	12	91.3	<-2 TO -3SD	MUW	<-3SD	SS	NORMAL	NORMAL
312	0	2	10	2--5	11	96.5	<-2 TO -3SD	MUW	Normal	Normal	<-3SD	SAM
313	0	4	8	2--5	17	108.3	Normal	Normal	Normal	Normal	NORMAL	NORMAL
314	1	5	7	5--6	14	100.3	<-2 TO -3SD	MUW	<-2SD TO -3SD	MS	NORMAL	NORMAL
315	0	4	8	2--5	16	103.5	Normal	Normal	Normal	Normal	NORMAL	NORMAL
316	0	5	9	5--6	19	107.5	Normal	Normal	Normal	Normal	NORMAL	NORMAL
317	0	4	10	2--5	14	99.5	Normal	Normal	<-2SD TO -3SD	MS	NORMAL	NORMAL
318	0	1	11	0--2	10	78.5	Normal	Normal	<-2SD TO -3SD	MS	NORMAL	NORMAL
319	0	5	8	5--6	14	97.6	<-2 TO -3SD	MUW	<-3SD	SS	NORMAL	NORMAL
320	0	5	7	5--6	15	109	<-2 TO -3SD	MUW	Normal	Normal	<-2SD	MAM
321	0	5	8	5--6	15	104.7	<-2 TO -3SD	MUW	Normal	Normal	NORMAL	NORMAL
322	1	0	7	0--2	9	64	Normal	Normal	Normal	Normal	>2SD	OVERNOURISHED
323	1	5	7	5--6	14	109	<-2 TO -3SD	MUW	Normal	Normal	<-2SD	MAM
324	0	4	9	2--5	11	96.2	<-3SD	SUW	<-2SD TO -3SD	MS	<-3SD	SAM
325	1	1	7	0--2	9	72	Normal	Normal	<-3SD	SS	NORMAL NIL	NORMAL
326	0	0	7	0--2	4	67	<-3SD	SUW	Normal	Normal	<-3SD	SAM
327	1	4	11	2--5	12	94	<-3SD	SUW	<-3SD	SS	NORMAL	NORMAL
328	1	1	11	0--2	10	77.5	Normal	Normal	<-2SD TO -3SD	MS	NORMAL NIL	NORMAL
329	0	1	11	0--2	10	84.5	Normal	Normal	Normal	Normal	NORMAL	NORMAL
330	1	4	8	2--5	14	104.5	Normal	Normal	Normal	Normal	NORMAL	NORMAL
331	0	2	7	2--5	12.5	88.5	Normal	Normal	Normal	Normal	NORMAL	NORMAL
332	1	5	8	5--6	13	102.2	<-3SD	SUW	<-2SD TO -3SD	MS	<-2SD	MAM
333	0	4	8	2--5	12	92.8	<-3SD	SUW	<-3SD	SS	NORMAL	NORMAL
334	0	5	8	5--6	16.5	107.4	Normal	Normal	Normal	Normal	NORMAL	NORMAL
335	0	5	9	5--6	14	106	<-2 TO -3SD	MUW	Normal	Normal	<-2SD	MAM
336	0	4	9	2--5	12	95.3	<-3SD	SUW	<-2SD TO -3SD	MS	NORMAL	NORMAL
337	1	2	9	2--5	11	91.3	Normal	Normal	Normal	Normal	NORMAL NIL	NORMAL
339	0	5	10	5--6	16	114.5	Normal	Normal	Normal	Normal	<-2SD	MAM
340	0	4	8	2--5	12	96.5	<-3SD	SUW	<-2SD TO -3SD	MS	<-2SD	MAM
341	1	4	8	2--5	13	102.8	<-2 TO -3SD	MUW	Normal	Normal	<-2SD	MAM
342	1	1	8	0--2	10	84	Normal	Normal	Normal	Normal	NORMAL NIL	NORMAL
343	0	5	9	5--6	22	114.6	Normal	Normal	Normal	Normal	NORMAL	NORMAL
344	1	2	11	2--5	11	85.5	Normal	Normal	<-2SD TO -3SD	MS	NORMAL NIL	NORMAL
345	0	3	8	2--5	13	99	Normal	Normal	Normal	Normal	NORMAL	NORMAL
346	0	2	7	2--5	14	92	Normal	Normal	Normal	Normal	NORMAL	NORMAL
347	0	3	10	2--5	12	95.2	<-2 TO -3SD	MUW	Normal	Normal	NORMAL	NORMAL
348	0	2	9	2--5	14	94.5	Normal	Normal	Normal	Normal	NORMAL	NORMAL
349	1	3	11	2--5	12	95	<-2 TO -3SD	MUW	Normal	Normal	NORMAL	NORMAL
350	1	3	10	2--5	11	90.2	<-2 TO -3SD	MUW	<-2SD TO -3SD	MS	NORMAL	NORMAL
351	0	4	8	2--5	14	102	Normal	Normal	Normal	Normal	NORMAL	NORMAL
352	0	3	8	2--5	10	89.8	<-3SD	SUW	<-2SD TO -3SD	MS	NORMAL	NORMAL
353	0	4	9	2--5	11	95.5	<-3SD	SUW	<-2SD TO -3SD	MS	<-3SD	SAM
354	1	2	10	2--5	10	87	<-2 TO -3SD	MUW	Normal	Normal	NORMAL NIL	NORMAL
355	1	0	10	0--2	8	65	Normal	Normal	<-2SD TO -3SD	MS	NORMAL NIL	NORMAL
356	0	0	10	0--2	11	71	Normal	Normal	Normal	Normal	>2SD	OVERNOURISHED
357	0	4	9	2--5	17	100.5	Normal	Normal	Normal	Normal	NORMAL	NORMAL
358	1	0	10	0--2	8	72.3	Normal	Normal	Normal	Normal	NORMAL NIL	NORMAL
360	0	2	8	2--5	14	83.4	Normal	Normal	<-2SD TO -3SD	MS	>2SD	OVERNOURISHED
361	0	2	9	2--5	18	97.3	>2SD	OVERWEIGHT	Normal	Normal	>2SD	OVERNOURISHED
362	0	0	7	0--2	6	59	<-2 TO -3SD	MUW	<-3SD	SS	NORMAL	NORMAL
363	1	5	8	5--6	18	108	Normal	Normal	Normal	Normal	NORMAL	NORMAL
364	1	0	11	0--2	8	68	Normal	Normal	Normal	Normal	NORMAL NIL	NORMAL
365	1	2	7	2--5	13	90.5	Normal	Normal	Normal	Normal	NORMAL NIL	NORMAL
366	1	4	9	2--5	19	104.5	Normal	Normal	Normal	Normal	NORMAL	NORMAL
367	0	2	9	2--5	10	84.5	<-2 TO -3SD	MUW	<-2SD TO -3SD	MS	NORMAL	NORMAL
368	1	4	7	2--5	13	95	<-2 TO -3SD	MUW	<-2SD TO -3SD	MS	NORMAL	NORMAL
369	1	4	11	2--5	16	98.3	Normal	Normal	<-2SD TO -3SD	MS	NORMAL	NORMAL
370	0	0	9	0--2	9	71	Normal	Normal	Normal	Normal	NORMAL	NORMAL
371	0	5	11	5--6	19	113	Normal	Normal	Normal	Normal	NORMAL	NORMAL
372	0	0	8	0--2	8.5	66.5	Normal	Normal	Normal	Normal	NORMAL	NORMAL
373	1	3	7	2--5	16	105	Normal	Normal	Normal	Normal	NORMAL	NORMAL
374	1	1	11	0--2	14	87.5	Normal	Normal	Normal	Normal	NORMAL NIL	NORMAL
375	0	2	9	2--5	12	88.5	Normal	Normal	Normal	Normal	NORMAL	NORMAL
376	1	0	9	0--2	6.5	64	<-2 TO -3SD	MUW	<-2SD TO -3SD	MS	NORMAL NIL	NORMAL
377	1	1	9	0--2	8	71	<-2 TO -3SD	MUW	<-3SD	SS	NORMAL NIL	NORMAL
378	0	2	9	2--5	12	86.5	Normal	Normal	<-2SD TO -3SD	MS	NORMAL	NORMAL
379	0	2	8	2--5	12	89.3	Normal	Normal	Normal	Normal	NORMAL	NORMAL
380	1	3	10	2--5	8	64.5	<-3SD	SUW	<-3SD	SS
381	0	5	8	5--6	17	111	Normal	Normal	Normal	Normal	NORMAL	NORMAL
382	1	4	9	2--5	12	90.4	<-2 TO -3SD	MUW	<-3SD	SS	NORMAL	NORMAL
383	0	5	8	5--6	20	112.5	Normal	Normal	Normal	Normal	NORMAL	NORMAL
384	0	5	8	5--6	24	117.5	Normal	Normal	Normal	Normal	NORMAL	NORMAL
385	0	0	7	0--2	9	64	Normal	Normal	<-2SD TO -3SD	MS	>2SD	OVERNOURISHED
386	0	1	10	0--2	18	111.5	>2SD	OVERWEIGHT	>2SD	TALL	NORMAL	NORMAL
387	1	3	9	2--5	12.5	88.5	Normal	Normal	<-2SD TO -3SD	MS	NORMAL	NORMAL
388	1	0	11	0--2	9	67	Normal	Normal	<-2SD TO -3SD	MS	NORMAL NIL	NORMAL
389	0	2	9	2--5	11	81.5	Normal	Normal	<-3SD	SS	NORMAL	NORMAL
390	1	0	10	0--2	9	67.5	Normal	Normal	Normal	Normal	NORMAL NIL	NORMAL
391	1	3	10	2--5	16	98.5	Normal	Normal	Normal	Normal	NORMAL	NORMAL
392	1	1	11	0--2	11	82.5	Normal	Normal	Normal	Normal	NORMAL NIL	NORMAL
393	1	3	10	2--5	13	91	Normal	Normal	<-2SD TO -3SD	MS	NORMAL	NORMAL
394	1	3	10	2--5	15	97.8	Normal	Normal	Normal	Normal	NORMAL	NORMAL
395	0	1	9	0--2	10	77.5	Normal	Normal	<-2SD TO -3SD	MS	NORMAL	NORMAL
396	1	1	10	0--2	10	80	Normal	Normal	Normal	Normal	NORMAL NIL	NORMAL
397	0	1	8	0--2	10	76.5	Normal	Normal	<-2SD TO -3SD	MS	NORMAL	NORMAL
398	1	4	10	2--5	13.5	100.6	<-2 TO -3SD	MUW	Normal	Normal	NORMAL	NORMAL
399	0	3	11	2--5	14	92.7	Normal	Normal	<-2SD TO -3SD	MS	NORMAL	NORMAL
400	0	5	8	5--6	15	104.6	<-2 TO -3SD	MUW	Normal	Normal	NORMAL	NORMAL
401	1	2	8	2--5	13	89.3	Normal	Normal	Normal	Normal	NORMAL NIL	NORMAL
402	0	3	8	2--5	14	91.6	Normal	Normal	<-2SD TO -3SD	MS	NORMAL	NORMAL
403	0	3	11	2--5	18	107.5	Normal	Normal	Normal	Normal	NORMAL	NORMAL
404	0	4	11	2--5	15	103	Normal	Normal	Normal	Normal	NORMAL	NORMAL
405	0	5	7	5--6	13	101	<-3SD	SUW	<-2SD TO -3SD	MS	<-2SD	MAM
406	1	1	8	0--2	10	76.5	Normal	Normal	<-2SD TO -3SD	MS	NORMAL NIL	NORMAL
407	1	2	10	2--5	13	94.6	Normal	Normal	Normal	Normal	NORMAL NIL	NORMAL
408	1	3	11	2--5	12	91.5	<-2 TO -3SD	MUW	<-2SD TO -3SD	MS	NORMAL	NORMAL
409	1	2	8	2--5	10	83.5	<-2 TO -3SD	MUW	<-2SD TO -3SD	MS	NORMAL NIL	NORMAL
410	0	1	10	0--2	10	83	Normal	Normal	Normal	Normal	NORMAL	NORMAL
411	0	1	8	0--2	10.8	100	Normal	Normal	>2SD	TALL	<-3SD	SAM
412	0	1	9	0--2	10	50.5	Normal	Normal	<-3SD	SS	>3SD	OVERNOURISHED
413	0	4	11	2--5	23	105.5	>2SD	OVERWEIGHT	Normal	Normal	>3SD	OVERNOURISHED
414	1	3	10	2--5	14	97	Normal	Normal	Normal	Normal	NORMAL	NORMAL
415	0	5	11	5--6	16	108	Normal	Normal	Normal	Normal	NORMAL	NORMAL
416	1	3	9	2--5	11.5	92	<-2 TO -3SD	MUW	<-2SD TO -3SD	MS	NORMAL	NORMAL
417	0	5	8	5--6	20	112.5	Normal	Normal	Normal	Normal	NORMAL	NORMAL
418	0	4	8	2--5	17	83	Normal	Normal	<-3SD	SS	NORMAL	NORMAL
419	1	4	10	2--5	15	105.5	Normal	Normal	Normal	Normal	NORMAL	NORMAL
421	1	4	11	2--5	18	104.3	Normal	Normal	Normal	Normal	NORMAL	NORMAL
422	0	4	10	2--5	17.5	108.2	Normal	Normal	Normal	Normal	NORMAL	NORMAL
423	1	3	9	2--5	12.5	94	Normal	Normal	Normal	Normal	NORMAL	NORMAL
424	1	5	9	5--6	16	104.5	Normal	Normal	Normal	Normal	NORMAL	NORMAL
425	1	1	8	0--2	11	79.5	Normal	Normal	Normal	Normal	NORMAL NIL	NORMAL
426	1	1	9	0--2	11	81	Normal	Normal	Normal	Normal	NORMAL NIL	NORMAL
427	0	1	8	0--2	10	81	Normal	Normal	Normal	Normal	NORMAL	NORMAL
428	1	4	10	2--5	13.5	98.3	<-2 TO -3SD	MUW	<-2SD TO -3SD	MS	NORMAL	NORMAL
429	0	5	8	5--6	15.5	103.3	Normal	Normal	<-2SD TO -3SD	MS	NORMAL	NORMAL
430	0	2	9	2--5	14	95	Normal	Normal	Normal	Normal	NORMAL	NORMAL
431	0	2	9	2--5	11.5	83.5	Normal	Normal	<-2SD TO -3SD	MS	NORMAL	NORMAL
432	0	4	7	2--5	15	101	Normal	Normal	Normal	Normal	NORMAL	NORMAL
433	1	5	8	5--6	17	112.4	Normal	Normal	Normal	Normal	NORMAL	NORMAL
434	0	5	10	5--6	15.2	108	<-2 TO -3SD	MUW	Normal	Normal	NORMAL	NORMAL
435	1	2	11	2--5	11.5	87	Normal	Normal	Normal	Normal	NORMAL NIL	NORMAL
436	1	5	9	5--6	15.5	101	Normal	Normal	<-2SD TO -3SD	MS	NORMAL	NORMAL
437	1	3	9	2--5	11	92	<-2 TO -3SD	MUW	<-2SD TO -3SD	MS	<-2SD	MAM
438	1	1	11	0--2	9.5	82.5	Normal	Normal	Normal	Normal	NORMAL NIL	NORMAL
439	0	4	9	2--5	13.8	96.5	Normal	Normal	<-2SD TO -3SD	MS	NORMAL	NORMAL
440	1	4	10	2--5	12.7	95.5	<-2 TO -3SD	MUW	<-2SD TO -3SD	MS	NORMAL	NORMAL
441	0	5	7	5--6	13.9	102	<-3SD	SUW	<-2SD TO -3SD	MS	NORMAL	NORMAL
442	0	5	10	5--6	12.7	105.5	<-3SD	SUW	Normal	Normal	<-3SD	SAM
444	1	3	11	2--5	14.7	105	Normal	Normal	Normal	Normal	NORMAL	NORMAL
445	0	3	9	2--5	14.7	105.5	Normal	Normal	Normal	Normal	NORMAL	NORMAL
446	0	1	8	0--2	9.8	85.5	Normal	Normal	Normal	Normal	<-2SD	MAM
447	0	1	7	0--2	11.2	83.5	Normal	Normal	Normal	Normal	NORMAL	NORMAL
448	1	4	10	2--5	13	94.7	<-2 TO -3SD	MUW	<-2SD TO -3SD	MS	NORMAL	NORMAL
449	0	1	9	0--2	11	82.2	Normal	Normal	Normal	Normal	NORMAL	NORMAL
450	0	3	7	2--5	11	93	<-2 TO -3SD	MUW	Normal	Normal	<-2SD	MAM
451	0	1	11	0--2	11	70	Normal	Normal	<-3SD	SS	>3SD	OVERNOURISHED
452	1	4	9	2--5	16	100	Normal	Normal	Normal	Normal	NORMAL	NORMAL
453	0	1	9	0--2	8	80.5	<-3SD	SUW	Normal	Normal	<-3SD	SAM
454	0	3	7	2--5	11	87.5	<-2 TO -3SD	MUW	<-3SD	SS	NORMAL	NORMAL
455	0	5	11	5--6	22	115	Normal	Normal	Normal	Normal	NORMAL	NORMAL
456	0	4	11	2--5	18	111.5	Normal	Normal	Normal	Normal	NORMAL	NORMAL
457	1	5	11	5--6	16	115	Normal	Normal	Normal	Normal	<-2SD	MAM
458	1	2	8	2--5	11	90	Normal	Normal	Normal	Normal	NORMAL NIL	NORMAL
459	0	2	7	2--5	10	82.5	<-2 TO -3SD	MUW	<-2SD TO -3SD	MS	NORMAL	NORMAL
460	0	5	10	5--6	17	111	Normal	Normal	Normal	Normal	NORMAL	NORMAL
461	0	1	8	0--2	10.5	81.5	Normal	Normal	Normal	Normal	NORMAL	NORMAL
462	1	3	9	2--5	12.8	102.2	Normal	Normal	Normal	Normal	<-2SD	MAM
463	1	4	8	2--5	14.5	104.3	Normal	Normal	Normal	Normal	NORMAL	NORMAL
465	1	2	10	2--5	10.2	87	<-2 TO -3SD	MUW	Normal	Normal	NORMAL NIL	NORMAL
466	1	1	11	0--2	8.6	77	<-2 TO -3SD	MUW	<-2SD TO -3SD	MS	NORMAL NIL	NORMAL
467	0	4	11	2--5	16.9	110	Normal	Normal	Normal	Normal	NORMAL	NORMAL
468	0	2	8	2--5	11.2	86.5	Normal	Normal	Normal	Normal	NORMAL	NORMAL
469	0	4	9	2--5	16.4	105	Normal	Normal	Normal	Normal	NORMAL	NORMAL
471	1	5	9	5--6	17.3	112.6	Normal	Normal	Normal	Normal	NORMAL	NORMAL
472	1	2	7	2--5	10.8	85.7	Normal	Normal	Normal	Normal	NORMAL NIL	NORMAL
473	0	1	9	0--2	10.3	84	Normal	Normal	Normal	Normal	NORMAL	NORMAL
474	0	4	11	2--5	14.7	99.2	Normal	Normal	<-2SD TO -3SD	MS	NORMAL	NORMAL
475	1	5	10	5--6	13.2	102.8	<-3SD	SUW	<-2SD TO -3SD	MS	<-2SD	MAM
476	0	4	9	2--5	20.9	106.2	Normal	Normal	Normal	Normal	>3SD	OVERNOURISHED
477	1	0	9	0--2	7.1	68.2	Normal	Normal	Normal	Normal	NORMAL NIL	NORMAL
478	1	2	8	2--5	11.5	89.5	Normal	Normal	Normal	Normal	NORMAL NIL	NORMAL
479	1	3	11	2--5	11.6	90.5	<-2 TO -3SD	MUW	<-2SD TO -3SD	MS	NORMAL	NORMAL
480	1	4	8	2--5	13.4	97.5	Normal	Normal	<-2SD TO -3SD	MS	NORMAL	NORMAL
482	1	1	10	0--2	10	80.5	Normal	Normal	Normal	Normal	NORMAL NIL	NORMAL
483	1	1	10	0--2	8.3	73	<-2 TO -3SD	MUW	<-3SD	SS	NORMAL NIL	NORMAL
484	0	4	11	2--5	16	100.3	Normal	Normal	Normal	Normal	NORMAL	NORMAL
485	0	4	10	2--5	14.4	103	Normal	Normal	Normal	Normal	NORMAL	NORMAL
486	0	1	8	0--2	9	78	<-2 TO -3SD	MUW	<-2SD TO -3SD	MS	NORMAL	NORMAL
487	0	5	9	5--6	25	112	Normal	Normal	Normal	Normal	NORMAL	NORMAL
488	1	2	11	2--5	13	93	Normal	Normal	Normal	Normal	NORMAL NIL	NORMAL
489	1	0	10	0--2	7	72	Normal	Normal	Normal	Normal	<-2SD	MAM
490	1	1	9	0--2	17	105.6	Normal	Normal	>2SD	TALL	NORMAL NIL	NORMAL
491	1	0	10	0--2	9	67	Normal	Normal	Normal	Normal	NORMAL NIL	NORMAL
492	0	3	7	2--5	10	83.8	<-3SD	SUW	<-3SD	SS	NORMAL	NORMAL
493	1	1	9	0--2	7.5	68.8	<-3SD	SUW	<-3SD	SS	NORMAL NIL	NORMAL
494	0	5	9	5--6	15	107.8	<-2 TO -3SD	MUW	Normal	Normal	<-2SD	MAM
495	1	4	11	2--5	15.5	110.5	Normal	Normal	Normal	Normal	NORMAL	NORMAL
496	0	3	8	2--5	12.5	96.2	Normal	Normal	Normal	Normal	NORMAL	NORMAL
497	1	3	8	2--5	11.5	90.5	<-2 TO -3SD	MUW	<-2SD TO -3SD	MS	NORMAL	NORMAL
498	0	3	8	2--5	13.5	93.5	Normal	Normal	Normal	Normal	NORMAL	NORMAL
499	0	3	11	2--5	13	88.1	Normal	Normal	<-3SD	SS	NORMAL	NORMAL
500	1	5	9	5--6	15	102.3	Normal	Normal	<-2SD TO -3SD	MS	NORMAL	NORMAL
501	0	5	11	5--6	16.5	112	Normal	Normal	Normal	Normal	NORMAL	NORMAL
502	0	2	7	2--5	11.5	86.9	Normal	Normal	Normal	Normal	NORMAL	NORMAL
503	1	2	9	2--5	13.5	86	Normal	Normal	Normal	Normal	NORMAL NIL	NORMAL
504	0	2	7	2--5	11	87.5	Normal	Normal	Normal	Normal	NORMAL	NORMAL
505	1	4	8	2--5	15	115	Normal	Normal	Normal	Normal	<-3SD	SAM
506	1	4	10	2--5	14	115	Normal	Normal	Normal	Normal	<-3SD	SAM
507	1	3	7	2--5	13.5	95.2	Normal	Normal	Normal	Normal	NORMAL	NORMAL
508	1	3	7	2--5	11	89	<-2 TO -3SD	MUW	<-2SD TO -3SD	MS	NORMAL	NORMAL
509	1	1	8	0--2	10.5	78.4	Normal	Normal	Normal	Normal	NORMAL NIL	NORMAL
510	1	5	7	5--6	15	107.8	Normal	Normal	Normal	Normal	NORMAL	NORMAL
511	1	0	11	0--2	6.5	62	<-2 TO -3SD	MUW	<-3SD	SS	NORMAL NIL	NORMAL
512	0	0	11	0--2	7	67.8	<-2 TO -3SD	MUW	<-2SD TO -3SD	MS	NORMAL	NORMAL
513	0	3	10	2--5	13.5	94.6	Normal	Normal	Normal	Normal	NORMAL	NORMAL
514	0	2	8	2--5	12	90.6	Normal	Normal	Normal	Normal	NORMAL	NORMAL
515	1	0	8	0--2	6.4	64	Normal	Normal	<-2SD TO -3SD	MS	NORMAL NIL	NORMAL
516	0	4	8	2--5	14	97.7	Normal	Normal	<-2SD TO -3SD	MS	NORMAL	NORMAL
517	0	0	11	0--2	8.5	73.5	Normal	Normal	Normal	Normal	NORMAL	NORMAL
518	1	0	7	0--2	5.5	62	<-2 TO -3SD	MUW	<-2SD TO -3SD	MS	NORMAL NIL	NORMAL
519	0	5	7	5--6	16	101.5	Normal	Normal	<-2SD TO -3SD	MS	NORMAL	NORMAL
520	1	4	9	2--5	16.5	102.6	Normal	Normal	Normal	Normal	NORMAL	NORMAL
521	0	5	7	5--6	13	102.3	<-3SD	SUW	<-2SD TO -3SD	MS	<-2SD	MAM
522	0	5	10	5--6	14.5	104.3	<-2 TO -3SD	MUW	<-2SD TO -3SD	MS	NORMAL	NORMAL
523	1	4	7	2--5	12	95.8	<-2 TO -3SD	MUW	<-2SD TO -3SD	MS	NORMAL	NORMAL
524	0	1	10	0--2	12.5	83.2	Normal	Normal	Normal	Normal	NORMAL	NORMAL
525	1	5	11	5--6	16	121	Normal	Normal	>2SD	TALL	NORMAL	NORMAL
526	0	1	8	0--2	10	78.5	Normal	Normal	<-2SD TO -3SD	MS	NORMAL	NORMAL
527	0	4	9	2--5	18	102	Normal	Normal	Normal	Normal	NORMAL	NORMAL
528	1	1	9	0--2	10	77.5	Normal	Normal	<-2SD TO -3SD	MS	NORMAL NIL	NORMAL
529	0	1	8	0--2	8	70	<-3SD	SUW	<-3SD	SS	NORMAL	NORMAL
530	1	5	9	5--6	15	100	Normal	Normal	<-2SD TO -3SD	MS	NORMAL	NORMAL
531	0	5	8	5--6	17	108.5	Normal	Normal	Normal	Normal	NORMAL	NORMAL
532	1	1	10	0--2	8.5	67.5	<-2 TO -3SD	MUW	<-3SD	SS	NORMAL NIL	NORMAL
533	0	5	11	5--6	21	106.7	Normal	Normal	Normal	Normal	NORMAL	NORMAL
534	1	1	8	0--2	8	81	<-2 TO -3SD	MUW	Normal	Normal	<-3SD	SAM
535	1	0	11	0--2	8.5	72.5	Normal	Normal	Normal	Normal	NORMAL NIL	NORMAL
536	1	3	8	2--5	13	90	Normal	Normal	<-2SD TO -3SD	MS	NORMAL	NORMAL
537	0	3	11	2--5	15	96.5	Normal	Normal	Normal	Normal	NORMAL	NORMAL
538	1	0	7	0--2	7	64	Normal	Normal	Normal	Normal	NORMAL NIL	NORMAL
539	0	2	9	2--5	13	88	Normal	Normal	Normal	Normal	NORMAL	NORMAL
540	0	0	10	0--2	6	66.5	<-3SD	SUW	<-2SD TO -3SD	MS	<-3SD	SAM
541	1	2	7	2--5	13	94.5	Normal	Normal	Normal	Normal	NORMAL NIL	NORMAL
542	0	1	11	0--2	9	74.5	<-2 TO -3SD	MUW	<-3SD	SS	NORMAL	NORMAL
543	0	4	7	2--5	15	101.5	Normal	Normal	Normal	Normal	NORMAL	NORMAL
544	0	0	10	0--2	11	67.5	Normal	Normal	<-2SD TO -3SD	MS	>2SD	OVERNOURISHED
545	1	2	10	2--5	11	83.5	Normal	Normal	<-2SD TO -3SD	MS	NORMAL NIL	NORMAL
546	1	1	7	0--2	8	74	<-2 TO -3SD	MUW	<-2SD TO -3SD	MS	NORMAL NIL	NORMAL
547	0	3	11	2--5	16.5	99	Normal	Normal	Normal	Normal	NORMAL	NORMAL
548	0	3	8	2--5	20	110.5	Normal	Normal	>2SD	TALL	NORMAL	NORMAL
549	1	4	9	2--5	17	104.5	Normal	Normal	Normal	Normal	NORMAL	NORMAL
550	1	5	9	5--6	18.6	113	Normal	Normal	Normal	Normal	NORMAL	NORMAL
551	1	4	10	2--5	16.5	105	Normal	Normal	Normal	Normal	NORMAL	NORMAL
552	1	4	7	2--5	14	99.5	Normal	Normal	Normal	Normal	NORMAL	NORMAL
553	1	3	9	2--5	9.9	85	<-3SD	SUW	<-3SD	SS	NORMAL	NORMAL
554	0	2	8	2--5	11.9	84	Normal	Normal	<-2SD TO -3SD	MS	NORMAL	NORMAL
555	1	4	11	2--5	19.3	111.5	Normal	Normal	Normal	Normal	NORMAL	NORMAL
556	1	3	9	2--5	10	90.5	<-3SD	SUW	<-2SD TO -3SD	MS	<-2SD	MAM
557	0	2	9	2--5	10.9	88	<-2 TO -3SD	MUW	Normal	Normal	NORMAL	NORMAL
558	1	3	10	2--5	14.7	99	Normal	Normal	Normal	Normal	NORMAL	NORMAL
559	1	1	10	0--2	11.4	96.5	Normal	Normal	>2SD	TALL	<-2SD	MAM
560	0	1	9	0--2	99	80	Normal	Normal	Normal	Normal	NORMAL	NORMAL
561	0	4	9	2--5	14	102.5	Normal	Normal	Normal	Normal	NORMAL	NORMAL
562	1	2	10	2--5	10.1	83.5	<-2 TO -3SD	MUW	<-2SD TO -3SD	MS	NORMAL NIL	NORMAL
563	1	2	7	2--5	10.1	83	<-2 TO -3SD	MUW	<-2SD TO -3SD	MS	NORMAL NIL	NORMAL
564	0	5	9	5--6	16.2	112.6	Normal	Normal	Normal	Normal	<-2SD	MAM
565	0	0	8	0--2	7.4	65	Normal	Normal	<-2SD TO -3SD	MS	NORMAL	NORMAL
566	0	4	8	2--5	14.4	97	Normal	Normal	<-2SD TO -3SD	MS	NORMAL	NORMAL
567	1	5	11	5--6	15.3	106.5	Normal	Normal	Normal	Normal	NORMAL	NORMAL
568	0	5	11	5--6	20.6	122.5	Normal	Normal	Normal	Normal	NORMAL	NORMAL
569	1	0	10	0--2	8	65	Normal	Normal	<-2SD TO -3SD	MS	NORMAL NIL	NORMAL
570	0	1	7	0--2	9.9	80	Normal	Normal	Normal	Normal	NORMAL	NORMAL
571	1	2	7	2--5	13	90.5	Normal	Normal	Normal	Normal	NORMAL NIL	NORMAL
572	1	5	7	5--6	12	107	<-3SD	SUW	Normal	Normal	<-3SD	SAM
573	1	2	11	2--5	10	86.5	<-2 TO -3SD	MUW	<-2SD TO -3SD	MS	NORMAL NIL	NORMAL
574	0	0	11	0--2	9	76	Normal	Normal	Normal	Normal	NORMAL	NORMAL
575	1	5	7	5--6	12	104	<-3SD	SUW	Normal	Normal	<-3SD	SAM
576	1	1	10	0--2	9	76	Normal	Normal	<-2SD TO -3SD	MS	NORMAL NIL	NORMAL
577	0	2	7	2--5	10	89.5	<-2 TO -3SD	MUW	Normal	Normal	<-3SD	SAM
578	1	4	7	2--5	13	97	<-2 TO -3SD	MUW	<-2SD TO -3SD	MS	NORMAL	NORMAL
579	0	3	10	2--5	13	90	Normal	Normal	<-2SD TO -3SD	MS	NORMAL	NORMAL
580	0	4	8	2--5	15	103	Normal	Normal	Normal	Normal	NORMAL	NORMAL
581	1	2	8	2--5	11	88.3	Normal	Normal	Normal	Normal	NORMAL NIL	NORMAL
582	1	5	10	5--6	14	106.8	<-2 TO -3SD	MUW	Normal	Normal	<-2SD	MAM
583	1	5	10	5--6	12	103.2	<-3SD	SUW	<-2SD TO -3SD	MS	<-3SD	SAM
584	1	0	9	0--2	9	70	Normal	Normal	Normal	Normal	NORMAL NIL	NORMAL
585	0	1	7	0--2	10	81.4	Normal	Normal	Normal	Normal	NORMAL	NORMAL
586	1	1	11	0--2	10	82.5	Normal	Normal	Normal	Normal	NORMAL NIL	NORMAL
587	1	1	9	0--2	9.5	78.5	Normal	Normal	Normal	Normal	NORMAL NIL	NORMAL
588	0	4	9	2--5	16	101.5	Normal	Normal	Normal	Normal	NORMAL	NORMAL
589	1	2	11	2--5	13	97.5	Normal	Normal	Normal	Normal	NORMAL NIL	NORMAL
590	0	0	9	0--2	9	72	Normal	Normal	Normal	Normal	NORMAL	NORMAL
591	1	0	7	0--2	7	63	Normal	Normal	Normal	Normal	NORMAL NIL	NORMAL
592	0	4	10	2--5	15	103	Normal	Normal	Normal	Normal	NORMAL	NORMAL
593	0	4	11	2--5	16	102	Normal	Normal	Normal	Normal	NORMAL	NORMAL
594	1	1	8	0--2	9	75	Normal	Normal	<-2SD TO -3SD	MS	NORMAL NIL	NORMAL
595	0	4	8	2--5	15	99.8	Normal	Normal	Normal	Normal	NORMAL	NORMAL
596	0	4	9	2--5	15	103.4	Normal	Normal	Normal	Normal	NORMAL	NORMAL
597	1	5	9	5--6	12	99	<-3SD	SUW	<-2SD TO -3SD	MS	<-2SD	MAM
598	1	0	11	0--2	8.5	68.5	Normal	Normal	Normal	Normal	NORMAL NIL	NORMAL
599	0	2	9	2--5	12	87	Normal	Normal	Normal	Normal	NORMAL	NORMAL
600	1	3	11	2--5	13	94	Normal	Normal	Normal	Normal	NORMAL	NORMAL
601	1	4	7	2--5	11.5	93	<-3SD	SUW	<-3SD	SS	NORMAL	NORMAL
602	0	0	10	0--2	8	69	Normal	Normal	Normal	Normal	NORMAL	NORMAL
603	0	3	9	2--5	14	99.5	Normal	Normal	Normal	Normal	NORMAL	NORMAL
604	0	3	9	2--5	12	94	<-2 TO -3SD	MUW	Normal	Normal	NORMAL	NORMAL
605	1	2	10	2--5	10	83.3	<-2 TO -3SD	MUW	<-2SD TO -3SD	MS	NORMAL NIL	NORMAL
606	1	4	11	2--5	14	104	Normal	Normal	Normal	Normal	NORMAL	NORMAL
607	1	2	8	2--5	10	82	<-2 TO -3SD	MUW	<-2SD TO -3SD	MS	NORMAL NIL	NORMAL
608	0	1	8	0--2	9	78.5	<-2 TO -3SD	MUW	<-2SD TO -3SD	MS	NORMAL	NORMAL
609	1	4	9	2--5	14	96	Normal	Normal	<-2SD TO -3SD	MS	NORMAL	NORMAL
610	1	1	7	0--2	10.5	80	Normal	Normal	Normal	Normal	NORMAL NIL	NORMAL
611	0	1	7	0--2	10	81	Normal	Normal	Normal	Normal	NORMAL	NORMAL
612	1	3	11	2--5	12.5	96	Normal	Normal	Normal	Normal	NORMAL	NORMAL
613	1	0	11	0--2	9	69.5	Normal	Normal	Normal	Normal	NORMAL NIL	NORMAL
614	0	3	8	2--5	14.5	94.2	Normal	Normal	Normal	Normal	NORMAL	NORMAL
615	1	2	10	2--5	11	87.5	Normal	Normal	Normal	Normal	NORMAL NIL	NORMAL
616	0	0	11	0--2	10	66.2	Normal	Normal	<-3SD	SS	>3SD	OVERNOURISHED
617	1	1	9	0--2	10	76.5	Normal	Normal	<-2SD TO -3SD	MS	NORMAL NIL	NORMAL
618	0	0	11	0--2	10	74	Normal	Normal	Normal	Normal	NORMAL	NORMAL
619	1	0	8	0--2	9	63	Normal	Normal	<-2SD TO -3SD	MS	>3SD	OVERNOURISHED
620	0	5	8	5--6	15	108.5	<-2 TO -3SD	MUW	Normal	Normal	<-2SD	MAM
621	0	1	8	0--2	10	77	Normal	Normal	<-2SD TO -3SD	MS	NORMAL	NORMAL
622	1	3	11	2--5	11.5	88.5	<-2 TO -3SD	MUW	<-3SD	SS	NORMAL	NORMAL
623	1	5	7	5--6	19	108.2	Normal	Normal	Normal	Normal	NORMAL	NORMAL
624	0	1	11	0--2	10.5	84	Normal	Normal	Normal	Normal	NORMAL	NORMAL
625	0	1	9	0--2	10.1	79	Normal	Normal	<-2SD TO -3SD	MS	NORMAL	NORMAL
626	0	2	10	2--5	11	81.5	<-2 TO -3SD	MUW	<-3SD	SS	NORMAL	NORMAL
627	0	2	10	2--5	11	84.5	<-2 TO -3SD	MUW	<-2SD TO -3SD	MS	NORMAL	NORMAL
628	1	3	7	2--5	13	93	Normal	Normal	Normal	Normal	NORMAL	NORMAL
629	0	3	7	2--5	15	95.5	Normal	Normal	Normal	Normal	NORMAL	NORMAL
630	1	5	10	5--6	15	111	<-2 TO -3SD	MUW	Normal	Normal	<-2SD	MAM
631	1	5	11	5--6	18	117	Normal	Normal	Normal	Normal	NORMAL	NORMAL
632	0	0	10	0--2	7	66.5	<-2 TO -3SD	MUW	<-2SD TO -3SD	MS	NORMAL	NORMAL
633	0	2	10	2--5	12	89	Normal	Normal	Normal	Normal	NORMAL	NORMAL
634	0	2	10	2--5	14	92.5	Normal	Normal	Normal	Normal	NORMAL	NORMAL
635	0	3	11	2--5	14	96	Normal	Normal	Normal	Normal	NORMAL	NORMAL
636	0	4	9	2--5	14	99	Normal	Normal	<-2SD TO -3SD	MS	NORMAL	NORMAL
637	1	5	9	5--6	17	110.3	Normal	Normal	Normal	Normal	NORMAL	NORMAL
638	0	4	9	2--5	14	99	Normal	Normal	<-2SD TO -3SD	MS	NORMAL	NORMAL
639	1	3	8	2--5	12	89	Normal	Normal	<-2SD TO -3SD	MS	NORMAL	NORMAL
640	0	2	8	2--5	12	87.5	Normal	Normal	Normal	Normal	NORMAL	NORMAL
641	0	4	11	2--5	12	86	<-3SD	SUW	<-3SD	SS	NORMAL	NORMAL
642	0	3	10	2--5	12	70	<-2 TO -3SD	MUW	<-3SD	SS	NORMAL	NORMAL
644	0	5	11	5--6	12	89	<-3SD	SUW	<-3SD	SS	NORMAL	NORMAL
645	1	5	9	5--6	14	105.3	<-2 TO -3SD	MUW	Normal	Normal	<-2SD	MAM
646	0	5	10	5--6	21.3	111.5	Normal	Normal	Normal	Normal	NORMAL	NORMAL
647	0	1	7	0--2	12	93	Normal	Normal	>2SD	TALL	NORMAL	NORMAL
648	0	0	11	0--2	7	71	<-2 TO -3SD	MUW	Normal	Normal	<-2SD	MAM
649	1	5	7	5--6	15.5	107.5	Normal	Normal	Normal	Normal	NORMAL	NORMAL
650	1	1	7	0--2	7	72.2	<-3SD	SUW	<-3SD	SS	<-2SD	MAM
651	0	0	7	0--2	5	62	<-3SD	SUW	<-3SD	SS	<-3SD	SAM
652	1	3	7	2--5	11	90.2	<-2 TO -3SD	MUW	<-2SD TO -3SD	MS	NORMAL	NORMAL
653	1	2	7	2--5	9	79.5	<-3SD	SUW	<-3SD	SS	NORMAL NIL	NORMAL
654	0	3	11	2--5	14	94	Normal	Normal	<-2SD TO -3SD	MS	NORMAL	NORMAL
655	0	1	11	0--2	10	77.5	Normal	Normal	<-3SD	SS	NORMAL	NORMAL
656	0	3	7	2--5	10	87	<-3SD	SUW	<-3SD	SS	NORMAL	NORMAL
657	0	5	7	5--6	16	109	Normal	Normal	Normal	Normal	NORMAL	NORMAL
658	1	5	7	5--6	14	105	<-2 TO -3SD	MUW	Normal	Normal	NORMAL	NORMAL
659	0	0	9	0--2	8	66.5	Normal	Normal	<-2SD TO -3SD	MS	NORMAL	NORMAL
660	1	2	8	2--5	11	85.4	Normal	Normal	Normal	Normal	NORMAL NIL	NORMAL
661	1	4	11	2--5	12	97.2	<-3SD	SUW	<-2SD TO -3SD	MS	<-2SD	MAM
662	0	2	9	2--5	10	85.4	<-2 TO -3SD	MUW	<-2SD TO -3SD	MS	NORMAL	NORMAL
663	0	1	7	0--2	8	71.5	<-3SD	SUW	<-3SD	SS	NORMAL	NORMAL
664	0	4	9	2--5	14	99.5	Normal	Normal	Normal	Normal	NORMAL	NORMAL
665	1	4	11	2--5	10	94.5	<-3SD	SUW	<-3SD	SS	<-3SD	SAM
666	0	5	8	5--6	15	109	<-2 TO -3SD	MUW	Normal	Normal	<-2SD	MAM
667	1	4	10	2--5	10	96	<-3SD	SUW	<-2SD TO -3SD	MS	<-3SD	SAM
668	1	3	10	2--5	10.9	88.2	<-2 TO -3SD	MUW	<-3SD	SS	NORMAL	NORMAL
669	1	5	9	5--6	13	99.6	<-3SD	SUW	<-2SD TO -3SD	MS	NORMAL	NORMAL
670	1	3	7	2--5	11.1	91.2	<-2 TO -3SD	MUW	<-2SD TO -3SD	MS	NORMAL	NORMAL
671	0	2	9	2--5	8.8	80.5	<-3SD	SUW	<-3SD	SS	<-2SD	MAM
672	1	3	9	2--5	15.8	97	Normal	Normal	Normal	Normal	NORMAL	NORMAL
673	1	4	8	2--5	13.5	103.5	Normal	Normal	Normal	Normal	NORMAL	NORMAL
674	0	1	10	0--2	9.1	80.2	<-2 TO -3SD	MUW	<-2SD TO -3SD	MS	NORMAL	NORMAL
675	1	3	7	2--5	12.7	87.2	Normal	Normal	<-3SD	SS	NORMAL	NORMAL
676	0	4	8	2--5	14.9	102.1	Normal	Normal	Normal	Normal	NORMAL	NORMAL
677	1	0	9	0--2	7.2	66	Normal	Normal	Normal	Normal	NORMAL NIL	NORMAL
678	0	3	9	2--5	11	91	<-2 TO -3SD	MUW	<-2SD TO -3SD	MS	NORMAL	NORMAL
679	1	3	11	2--5	11	90	<-2 TO -3SD	MUW	<-2SD TO -3SD	MS	NORMAL	NORMAL
680	0	3	10	2--5	14	97.5	Normal	Normal	Normal	Normal	NORMAL	NORMAL
681	0	4	11	2--5	13.5	96.5	<-2 TO -3SD	MUW	<-2SD TO -3SD	MS	NORMAL	NORMAL
682	1	3	10	2--5	15	102	Normal	Normal	Normal	Normal	NORMAL	NORMAL
683	1	4	10	2--5	17	107	Normal	Normal	Normal	Normal	NORMAL	NORMAL
684	1	3	9	2--5	13	96	Normal	Normal	Normal	Normal	NORMAL	NORMAL
685	0	3	11	2--5	12	94.4	<-2 TO -3SD	MUW	<-2SD TO -3SD	MS	NORMAL	NORMAL
686	0	3	9	2--5	11	95.5	<-2 TO -3SD	MUW	Normal	Normal	<-3SD	SAM
687	1	5	10	5--6	16	108	Normal	Normal	Normal	Normal	NORMAL	NORMAL
688	0	5	8	5--6	20	119.5	Normal	Normal	Normal	Normal	NORMAL	NORMAL
689	0	4	7	2--5	14	98	Normal	Normal	<-2SD TO -3SD	MS	NORMAL	NORMAL
690	1	3	8	2--5	12.8	93	Normal	Normal	Normal	Normal	NORMAL	NORMAL
691	1	5	9	5--6	13	100.2	<-3SD	SUW	<-2SD TO -3SD	MS	NORMAL	NORMAL
692	0	0	7	0--2	8	63	Normal	Normal	<-2SD TO -3SD	MS	>2SD	OVERNOURISHED
693	0	4	7	2--5	15	102.1	Normal	Normal	Normal	Normal	NORMAL	NORMAL
694	0	4	8	2--5	14.5	100	Normal	Normal	Normal	Normal	NORMAL	NORMAL
695	1	3	11	2--5	12	97.3	<-2 TO -3SD	MUW	Normal	Normal	<-2SD	MAM
696	0	1	8	0--2	6	68.2	<-3SD	SUW	<-3SD	SS	NORMAL	NORMAL
697	1	3	9	2--5	13.5	92.8	Normal	Normal	Normal	Normal	NORMAL	NORMAL
699	0	4	9	2--5	13	97	<-2 TO -3SD	MUW	<-2SD TO -3SD	MS	NORMAL	NORMAL
700	0	3	9	2--5	10	87.3	<-3SD	SUW	<-3SD	SS	NORMAL	NORMAL
701	0	1	9	0--2	10	78	Normal	Normal	<-2SD TO -3SD	MS	NORMAL	NORMAL
702	1	4	9	2--5	12	93.8	<-2 TO -3SD	MUW	<-3SD	SS	NORMAL	NORMAL
703	1	4	11	2--5	14.5	99.2	Normal	Normal	<-2SD TO -3SD	MS	NORMAL	NORMAL
704	0	3	10	2--5	11.5	90.1	<-2 TO -3SD	MUW	<-2SD TO -3SD	MS	NORMAL	NORMAL
705	1	0	7	0--2	4	62	<-3SD	SUW	<-2SD TO -3SD	MS	<-3SD	SAM
706	0	0	8	0--2	8	69	Normal	Normal	Normal	Normal	NORMAL	NORMAL
707	1	0	9	0--2	11	96.1	>2SD	OVERWEIGHT	>2SD	TALL	<-2SD	MAM
708	0	0	9	0--2	6	63.4	<-3SD	SUW	<-3SD	SS	NORMAL	NORMAL
709	1	4	8	2--5	9	75.7	<-3SD	SUW	<-3SD	SS	NORMAL	NORMAL
711	0	2	11	2--5	11	92.5	<-2 TO -3SD	MUW	Normal	Normal	<-2SD	MAM
712	1	5	11	5--6	15	115	<-2 TO -3SD	MUW	Normal	Normal	<-3SD	SAM
713	0	4	11	2--5	13	97.5	<-2 TO -3SD	MUW	<-2SD TO -3SD	MS	NORMAL	NORMAL
714	0	2	11	2--5	11	90.5	<-2 TO -3SD	MUW	Normal	Normal	<-2SD	MAM
715	1	1	9	0--2	10	78	Normal	Normal	Normal	Normal	NORMAL NIL	NORMAL
716	0	1	9	0--2	10	82.5	Normal	Normal	Normal	Normal	NORMAL	NORMAL
717	0	3	7	2--5	10	89.5	<-3SD	SUW	<-2SD TO -3SD	MS	NORMAL	NORMAL
718	1	5	8	5--6	15	103	Normal	Normal	<-2SD TO -3SD	MS	NORMAL	NORMAL
720	1	4	9	2--5	16	99	Normal	Normal	Normal	Normal	NORMAL	NORMAL
721	1	2	7	2--5	13	88.5	Normal	Normal	Normal	Normal	NORMAL NIL	NORMAL
722	1	3	9	2--5	12	81	<-2 TO -3SD	MUW	<-3SD	SS	NORMAL	NORMAL
723	1	5	10	5--6	16	98	Normal	Normal	<-3SD	SS	NORMAL	NORMAL
724	1	5	9	5--6	18	114.5	Normal	Normal	Normal	Normal	NORMAL	NORMAL
725	0	3	9	2--5	13	92.5	Normal	Normal	<-2SD TO -3SD	MS	NORMAL	NORMAL
726	0	3	11	2--5	14	95.7	Normal	Normal	Normal	Normal	NORMAL	NORMAL
727	1	5	8	5--6	16	105	Normal	Normal	Normal	Normal	NORMAL	NORMAL
728	0	3	8	2--5	13	86	Normal	Normal	<-3SD	SS	NORMAL	NORMAL
729	1	3	7	2--5	12	97	Normal	Normal	Normal	Normal	<-2SD	MAM
730	0	5	10	5--6	18	111.5	Normal	Normal	Normal	Normal	NORMAL	NORMAL
731	0	3	7	2--5	11.5	90	<-2 TO -3SD	MUW	<-2SD TO -3SD	MS	NORMAL	NORMAL
732	0	3	7	2--5	11	95.5	<-2 TO -3SD	MUW	Normal	Normal	<-3SD	SAM
733	0	4	8	2--5	13.5	101.7	<-2 TO -3SD	MUW	Normal	Normal	<-2SD	MAM
734	1	2	9	2--5	10.5	87.3	Normal	Normal	Normal	Normal	NORMAL NIL	NORMAL
735	0	1	9	0--2	14	97.7	Normal	Normal	>2SD	TALL	NORMAL	NORMAL
736	0	0	8	0--2	14	94	>2SD	OVERWEIGHT	>2SD	TALL	NORMAL	NORMAL
737	0	3	9	2--5	14	96.5	Normal	Normal	Normal	Normal	NORMAL	NORMAL
738	0	3	9	2--5	14	96.35	Normal	Normal	Normal	Normal	NORMAL	NORMAL
739	0	1	8	0--2	9	74.5	<-2 TO -3SD	MUW	<-3SD	SS	NORMAL	NORMAL
740	0	1	10	0--2	10	74	Normal	Normal	<-3SD	SS	NORMAL	NORMAL
741	0	4	8	2--5	12	114	<-3SD	SUW	>2SD	TALL	<-3SD	SAM
742	0	5	10	5--6	15	105.5	<-2 TO -3SD	MUW	Normal	Normal	NORMAL	NORMAL
743	1	5	10	5--6	13	100	<-3SD	SUW	<-2SD TO -3SD	MS	NORMAL	NORMAL
744	1	5	11	5--6	13	100	<-3SD	SUW	<-2SD TO -3SD	MS	NORMAL	NORMAL
745	0	3	8	2--5	14	96	Normal	Normal	Normal	Normal	NORMAL	NORMAL
746	0	0	10	0--2	11	90.2	Normal	Normal	>2SD	TALL	NORMAL	NORMAL
747	0	4	11	2--5	15	46	Normal	Normal	<-3SD	SS	NORMAL	NORMAL
748	1	3	7	2--5	13	100	Normal	Normal	Normal	Normal	NORMAL	NORMAL
749	1	3	11	2--5	11	96	<-2 TO -3SD	MUW	Normal	Normal	<-2SD	MAM
750	1	5	8	5--6	16.7	106.2	Normal	Normal	Normal	Normal	NORMAL	NORMAL
751	1	5	9	5--6	17.7	101	Normal	Normal	<-2SD TO -3SD	MS	NORMAL	NORMAL
752	1	5	8	5--6	16.7	110	Normal	Normal	Normal	Normal	NORMAL	NORMAL
753	1	5	11	5--6	13.3	104.3	<-3SD	SUW	<-2SD TO -3SD	MS	<-2SD	MAM
754	1	5	11	5--6	15.5	108.3	Normal	Normal	Normal	Normal	NORMAL	NORMAL
755	0	2	10	2--5	12.6	89.6	Normal	Normal	Normal	Normal	NORMAL	NORMAL
756	0	0	9	0--2	7.6	67	Normal	Normal	<-2SD TO -3SD	MS	NORMAL	NORMAL
757	1	5	10	5--6	14.1	104.5	<-2 TO -3SD	MUW	Normal	Normal	NORMAL	NORMAL
758	1	3	9	2--5	12.4	92.5	Normal	Normal	<-2SD TO -3SD	MS	NORMAL	NORMAL
759	1	5	9	5--6	15.1	106	Normal	Normal	Normal	Normal	NORMAL	NORMAL
760	1	3	8	2--5	12.7	93	Normal	Normal	Normal	Normal	NORMAL	NORMAL
761	0	4	9	2--5	15	113	Normal	Normal	Normal	Normal	NORMAL	NORMAL
762	0	5	11	5--6	15	107	<-2 TO -3SD	MUW	Normal	Normal	NORMAL	NORMAL
763	1	3	7	2--5	14.2	94	Normal	Normal	Normal	Normal	NORMAL	NORMAL
764	0	4	7	2--5	15.4	100.3	Normal	Normal	Normal	Normal	NORMAL	NORMAL
765	0	5	7	5--6	17	107	Normal	Normal	Normal	Normal	NORMAL	NORMAL
766	1	3	7	2--5	13	86	Normal	Normal	<-3SD	SS	NORMAL	NORMAL
767	0	0	9	0--2	9.5	70.3	Normal	Normal	Normal	Normal	NORMAL	NORMAL
768	1	1	10	0--2	10	80	Normal	Normal	Normal	Normal	NORMAL NIL	NORMAL
769	0	1	9	0--2	5	69	<-3SD	SUW	<-3SD	SS	<-3SD	SAM
770	1	1	9	0--2	7	74	<-3SD	SUW	<-3SD	SS	<-2SD	MAM
771	0	3	8	2--5	10	89	<-3SD	SUW	<-2SD TO -3SD	MS	NORMAL	NORMAL
772	0	1	9	0--2	10	74	Normal	Normal	<-3SD	SS	NORMAL	NORMAL
773	1	3	7	2--5	10	88	<-3SD	SUW	<-2SD TO -3SD	MS	<-2SD	MAM
774	0	2	11	2--5	10	86	<-2 TO -3SD	MUW	<-2SD TO -3SD	MS	<-2SD	MAM
775	1	3	10	2--5	13	98.7	Normal	Normal	Normal	Normal	NORMAL	NORMAL
776	1	4	11	2--5	13	102	<-2 TO -3SD	MUW	Normal	Normal	<-2SD	MAM
777	1	4	8	2--5	13	105	<-2 TO -3SD	MUW	Normal	Normal	NORMAL	NORMAL
778	1	2	8	2--5	10	85.5	<-2 TO -3SD	MUW	Normal	Normal	NORMAL NIL	NORMAL
779	0	3	11	2--5	16	95	Normal	Normal	Normal	Normal	NORMAL	NORMAL
780	1	2	11	2--5	13	93.5	Normal	Normal	Normal	Normal	NORMAL NIL	NORMAL
781	1	1	11	0--2	12	93	Normal	Normal	>2SD	TALL	NORMAL NIL	NORMAL
782	1	0	8	0--2	8.5	69	Normal	Normal	Normal	Normal	NORMAL NIL	NORMAL
783	1	1	11	0--2	10.5	83	Normal	Normal	Normal	Normal	NORMAL NIL	NORMAL
784	1	2	11	2--5	11	86	Normal	Normal	<-2SD TO -3SD	MS	NORMAL NIL	NORMAL
785	1	2	9	2--5	9	83.5	<-3SD	SUW	<-2SD TO -3SD	MS	<-2SD	MAM
786	0	4	9	2--5	14	97.5	Normal	Normal	<-2SD TO -3SD	MS	NORMAL	NORMAL
787	0	0	9	0--2	9	73	Normal	Normal	Normal	Normal	NORMAL	NORMAL
789	0	3	11	2--5	12	88	<-2 TO -3SD	MUW	<-3SD	SS	NORMAL	NORMAL
790	1	4	8	2--5	14	97.5	Normal	Normal	<-2SD TO -3SD	MS	NORMAL	NORMAL
791	1	3	10	2--5	10.5	84.6	<-3SD	SUW	<-3SD	SS	NORMAL	NORMAL
792	1	4	8	2--5	15	104	Normal	Normal	Normal	Normal	NORMAL	NORMAL
793	0	1	11	0--2	11	80.5	Normal	Normal	<-2SD TO -3SD	MS	NORMAL	NORMAL
794	1	2	7	2--5	10	89	<-2 TO -3SD	MUW	Normal	Normal	NORMAL NIL	NORMAL
795	0	1	11	0--2	12	83	Normal	Normal	Normal	Normal	NORMAL	NORMAL
796	0	5	11	5--6	18.5	115	Normal	Normal	Normal	Normal	NORMAL	NORMAL
797	1	3	8	2--5	17	107	Normal	Normal	Normal	Normal	NORMAL	NORMAL
798	0	2	10	2--5	11	85	<-2 TO -3SD	MUW	<-2SD TO -3SD	MS	NORMAL	NORMAL
799	0	4	9	2--5	14	98.5	Normal	Normal	<-2SD TO -3SD	MS	NORMAL	NORMAL
800	0	4	9	2--5	16	101.5	Normal	Normal	Normal	Normal	NORMAL	NORMAL
801	0	2	9	2--5	12	89.5	Normal	Normal	Normal	Normal	NORMAL	NORMAL
802	0	3	10	2--5	15	99	Normal	Normal	Normal	Normal	NORMAL	NORMAL
803	0	1	8	0--2	12	84.5	Normal	Normal	Normal	Normal	NORMAL	NORMAL
804	1	0	10	0--2	10	68.3	Normal	Normal	Normal	Normal	>2SD	OVERNOURISHED
805	1	2	8	2--5	10.5	86	Normal	Normal	Normal	Normal	NORMAL NIL	NORMAL
806	0	0	8	0--2	10	64	Normal	Normal	<-3SD	SS	>3SD	OVERNOURISHED
807	1	5	11	5--6	15	108.6	<-2 TO -3SD	MUW	Normal	Normal	<-2SD	MAM
809	1	1	11	0--2	10.5	78.5	Normal	Normal	<-2SD TO -3SD	MS	NORMAL NIL	NORMAL
810	1	3	9	2--5	14	98	Normal	Normal	Normal	Normal	NORMAL	NORMAL
811	0	4	11	2--5	14.5	103	Normal	Normal	Normal	Normal	NORMAL	NORMAL
812	1	4	11	2--5	18	104	Normal	Normal	Normal	Normal	NORMAL	NORMAL
813	1	1	9	0--2	11	80	Normal	Normal	Normal	Normal	NORMAL NIL	NORMAL
814	0	2	10	2--5	15	94	Normal	Normal	Normal	Normal	NORMAL	NORMAL
815	0	3	10	2--5	12	92	<-2 TO -3SD	MUW	<-2SD TO -3SD	MS	NORMAL	NORMAL
816	1	0	9	0--2	9	72	Normal	Normal	Normal	Normal	NORMAL NIL	NORMAL
817	0	0	8	0--2	9	68	Normal	Normal	Normal	Normal	NORMAL	NORMAL
818	1	1	11	0--2	10	81	Normal	Normal	Normal	Normal	NORMAL NIL	NORMAL
819	1	0	7	0--2	8	65	Normal	Normal	Normal	Normal	NORMAL NIL	NORMAL
821	1	3	7	2--5	13	81.5	Normal	Normal	<-3SD	SS	>2SD	OVERNOURISHED
822	0	3	7	2--5	14.5	97.5	Normal	Normal	Normal	Normal	NORMAL	NORMAL
823	1	4	7	2--5	10.2	97	<-3SD	SUW	<-2SD TO -3SD	MS	NORMAL	NORMAL
824	1	4	10	2--5	15	105	Normal	Normal	Normal	Normal	NORMAL	NORMAL
825	1	2	11	2--5	13	88	Normal	Normal	Normal	Normal	NORMAL NIL	NORMAL
826	1	4	7	2--5	12	96	<-2 TO -3SD	MUW	<-2SD TO -3SD	MS	NORMAL	NORMAL
827	0	3	11	2--5	13.8	95	Normal	Normal	Normal	Normal	NORMAL	NORMAL
828	1	5	8	5--6	13.9	101.5	<-2 TO -3SD	MUW	<-2SD TO -3SD	MS	NORMAL	NORMAL
829	0	4	9	2--5	14.7	100.5	Normal	Normal	Normal	Normal	NORMAL	NORMAL
830	1	5	9	5--6	15	106.5	Normal	Normal	Normal	Normal	NORMAL	NORMAL
831	1	1	9	0--2	13.4	83	Normal	Normal	Normal	Normal	>2SD	OVERNOURISHED
832	1	0	11	0--2	8.1	68	Normal	Normal	Normal	Normal	NORMAL NIL	NORMAL
833	1	1	8	0--2	9.6	81.5	Normal	Normal	Normal	Normal	NORMAL NIL	NORMAL
834	0	4	10	2--5	15.7	104.5	Normal	Normal	Normal	Normal	NORMAL	NORMAL
835	1	2	11	2--5	9.2	84.5	<-3SD	SUW	<-2SD TO -3SD	MS	<-2SD	MAM
836	1	1	9	0--2	8.4	77.5	<-2 TO -3SD	MUW	<-2SD TO -3SD	MS	NORMAL NIL	NORMAL
837	1	5	8	5--6	16.1	111	Normal	Normal	Normal	Normal	NORMAL	NORMAL
838	0	2	10	2--5	11.2	90.5	Normal	Normal	Normal	Normal	NORMAL	NORMAL
839	1	1	9	0--2	11.9	81	Normal	Normal	Normal	Normal	NORMAL NIL	NORMAL
840	1	5	8	5--6	12.4	102.5	<-3SD	SUW	<-2SD TO -3SD	MS	<-2SD	MAM
841	1	4	7	2--5	14.1	102	Normal	Normal	Normal	Normal	NORMAL	NORMAL
842	1	1	10	0--2	9.6	77	Normal	Normal	<-2SD TO -3SD	MS	NORMAL NIL	NORMAL
843	0	4	9	2--5	13.3	100.5	<-2 TO -3SD	MUW	Normal	Normal	NORMAL	NORMAL
844	1	5	11	5--6	14.9	107.5	<-2 TO -3SD	MUW	Normal	Normal	NORMAL	NORMAL
845	0	2	8	2--5	11.8	92	Normal	Normal	Normal	Normal	NORMAL	NORMAL
846	0	4	7	2--5	10	94	<-3SD	SUW	<-2SD TO -3SD	MS	<-3SD	SAM
847	0	1	9	0--2	8.5	73.5	<-2 TO -3SD	MUW	<-3SD	SS	NORMAL	NORMAL
848	0	4	11	2--5	10	96.5	<-3SD	SUW	<-2SD TO -3SD	MS	<-3SD	SAM
849	1	2	10	2--5	10.4	86	<-2 TO -3SD	MUW	<-2SD TO -3SD	MS	NORMAL NIL	NORMAL
850	1	5	11	5--6	14.8	110	<-2 TO -3SD	MUW	Normal	Normal	NORMAL	NORMAL
851	0	5	10	5--6	14.8	107	<-2 TO -3SD	MUW	Normal	Normal	<-2SD	MAM
852	1	5	10	5--6	14.3	102	<-2 TO -3SD	MUW	<-2SD TO -3SD	MS	NORMAL	NORMAL
853	0	4	8	2--5	16.3	107	Normal	Normal	Normal	Normal	NORMAL	NORMAL
854	1	3	8	2--5	11.4	93.6	<-2 TO -3SD	MUW	Normal	Normal	NORMAL	NORMAL
855	0	4	10	2--5	11.9	95	<-3SD	SUW	<-3SD	SS	<-2SD	MAM
856	1	3	10	2--5	14.5	100	Normal	Normal	Normal	Normal	NORMAL	NORMAL
857	0	5	7	5--6	18.9	118.5	Normal	Normal	Normal	Normal	NORMAL	NORMAL
858	0	0	10	0--2	13.7	98	>2SD	OVERWEIGHT	>2SD	TALL	NORMAL	NORMAL
859	0	0	10	0--2	7.5	73	Normal	Normal	Normal	Normal	<-2SD	MAM
860	1	3	7	2--5	14.6	97	Normal	Normal	Normal	Normal	NORMAL	NORMAL
861	0	2	8	2--5	8	90.5	<-3SD	SUW	Normal	Normal	<-3SD	SAM
862	1	4	7	2--5	14.5	103	Normal	Normal	Normal	Normal	NORMAL	NORMAL
863	0	1	7	0--2	7.8	76	<-3SD	SUW	<-2SD TO -3SD	MS	<-2SD	MAM
864	0	4	11	2--5	13.9	102.7	<-2 TO -3SD	MUW	Normal	Normal	NORMAL	NORMAL
865	1	4	10	2--5	16.1	106.7	Normal	Normal	Normal	Normal	NORMAL	NORMAL
866	1	2	10	2--5	11	88	Normal	Normal	Normal	Normal	NORMAL NIL	NORMAL
867	0	3	9	2--5	12.1	92	<-2 TO -3SD	MUW	<-2SD TO -3SD	MS	NORMAL	NORMAL
868	0	3	8	2--5	10.9	90.5	<-2 TO -3SD	MUW	<-2SD TO -3SD	MS	NORMAL	NORMAL
869	0	1	11	0--2	8.6	79	<-2 TO -3SD	MUW	<-2SD TO -3SD	MS	<-2SD	MAM
870	0	2	11	2--5	11.8	92.2	Normal	Normal	Normal	Normal	NORMAL	NORMAL
871	1	2	9	2--5	11.1	94	Normal	Normal	Normal	Normal	<-2SD	MAM
872	1	4	8	2--5	15.5	106.1	Normal	Normal	Normal	Normal	NORMAL	NORMAL
873	0	2	10	2--5	11.7	86.2	Normal	Normal	<-2SD TO -3SD	MS	NORMAL	NORMAL
874	0	2	10	2--5	12.5	88.3	Normal	Normal	Normal	Normal	NORMAL	NORMAL
875	1	2	7	2--5	12	85.5	Normal	Normal	Normal	Normal	NORMAL NIL	NORMAL
876	0	0	10	0--2	7.4	73	<-2 TO -3SD	MUW	Normal	Normal	<-2SD	MAM
877	0	2	9	2--5	12.4	84	Normal	Normal	<-2SD TO -3SD	MS	NORMAL	NORMAL
878	1	4	8	2--5	21.6	116.5	Normal	Normal	Normal	Normal	NORMAL	NORMAL
879	0	4	8	2--5	21.6	116.5	Normal	Normal	Normal	Normal	NORMAL	NORMAL
880	0	5	11	5--6	18	115.5	Normal	Normal	Normal	Normal	NORMAL	NORMAL
881	1	5	11	5--6	17	116	Normal	Normal	Normal	Normal	<-2SD	MAM
882	1	5	8	5--6	16	110	Normal	Normal	Normal	Normal	NORMAL	NORMAL
883	1	2	10	2--5	12	89	Normal	Normal	Normal	Normal	NORMAL NIL	NORMAL
884	0	4	10	2--5	18.5	111.5	Normal	Normal	Normal	Normal	NORMAL	NORMAL
885	0	2	11	2--5	11	86	<-2 TO -3SD	MUW	<-2SD TO -3SD	MS	NORMAL	NORMAL
886	0	2	7	2--5	12	91.5	Normal	Normal	Normal	Normal	NORMAL	NORMAL
887	0	4	7	2--5	12	91.5	<-2 TO -3SD	MUW	<-3SD	SS	NORMAL	NORMAL
888	1	4	7	2--5	14	101.5	Normal	Normal	Normal	Normal	NORMAL	NORMAL
889	0	4	7	2--5	13	99	<-2 TO -3SD	MUW	Normal	Normal	NORMAL	NORMAL
890	1	3	7	2--5	11	92.5	<-2 TO -3SD	MUW	Normal	Normal	<-2SD	MAM
891	1	3	9	2--5	11	87	<-2 TO -3SD	MUW	<-3SD	SS	NORMAL	NORMAL
892	0	5	9	5--6	15	110.5	<-2 TO -3SD	MUW	Normal	Normal	<-2SD	MAM
893	0	1	7	0--2	9	77	Normal	Normal	<-2SD TO -3SD	MS	NORMAL	NORMAL
894	1	3	10	2--5	13	96	Normal	Normal	Normal	Normal	NORMAL	NORMAL
895	1	5	7	5--6	18	115	Normal	Normal	Normal	Normal	NORMAL	NORMAL
896	1	1	9	0--2	10	77.5	Normal	Normal	<-2SD TO -3SD	MS	NORMAL NIL	NORMAL
897	1	1	7	0--2	7	78	<-3SD	SUW	Normal	Normal	<-3SD	SAM
898	0	1	10	0--2	15	91.5	>2SD	OVERWEIGHT	Normal	Normal	NORMAL	NORMAL
899	1	2	11	2--5	10	79.5	<-2 TO -3SD	MUW	<-3SD	SS	NORMAL NIL	NORMAL
900	0	0	9	0--2	11	76.5	Normal	Normal	Normal	Normal	NORMAL	NORMAL
901	0	3	11	2--5	15	95	Normal	Normal	Normal	Normal	NORMAL	NORMAL
902	1	5	9	5--6	17	103	Normal	Normal	<-2SD TO -3SD	MS	NORMAL	NORMAL
903	0	3	9	2--5	14	100	Normal	Normal	Normal	Normal	NORMAL	NORMAL
904	1	1	7	0--2	11	84	Normal	Normal	Normal	Normal	NORMAL NIL	NORMAL
905	1	3	11	2--5	13.6	96	Normal	Normal	Normal	Normal	NORMAL	NORMAL
906	1	2	10	2--5	12.6	91	Normal	Normal	Normal	Normal	NORMAL NIL	NORMAL
907	0	2	9	2--5	12.3	89	Normal	Normal	Normal	Normal	NORMAL	NORMAL
908	0	1	9	0--2	10.6	86	Normal	Normal	Normal	Normal	NORMAL	NORMAL
909	1	4	11	2--5	13.1	100	<-2 TO -3SD	MUW	Normal	Normal	NORMAL	NORMAL
910	0	0	10	0--2	6.7	68	<-2 TO -3SD	MUW	<-2SD TO -3SD	MS	<-2SD	MAM
911	1	5	10	5--6	14.6	104.5	<-2 TO -3SD	MUW	Normal	Normal	NORMAL	NORMAL
912	0	0	9	0--2	8.2	69.4	Normal	Normal	Normal	Normal	NORMAL	NORMAL
914	0	1	9	0--2	10.5	86	Normal	Normal	Normal	Normal	NORMAL	NORMAL
915	0	1	10	0--2	10.1	85	Normal	Normal	Normal	Normal	NORMAL	NORMAL
916	1	1	7	0--2	8	74	<-2 TO -3SD	MUW	<-2SD TO -3SD	MS	NORMAL NIL	NORMAL
917	0	4	9	2--5	14	100	Normal	Normal	Normal	Normal	NORMAL	NORMAL
918	0	0	8	0--2	7.5	68	Normal	Normal	Normal	Normal	NORMAL	NORMAL
919	0	3	8	2--5	14.5	96	Normal	Normal	Normal	Normal	NORMAL	NORMAL
920	0	3	11	2--5	11.5	92.5	<-2 TO -3SD	MUW	<-2SD TO -3SD	MS	NORMAL	NORMAL
921	1	5	7	5--6	17.5	113	Normal	Normal	Normal	Normal	NORMAL	NORMAL
922	1	3	7	2--5	11	91	<-2 TO -3SD	MUW	<-2SD TO -3SD	MS	NORMAL	NORMAL
923	0	3	11	2--5	14	100.5	Normal	Normal	Normal	Normal	NORMAL	NORMAL
924	0	0	9	0--2	7.5	67.5	Normal	Normal	<-2SD TO -3SD	MS	NORMAL	NORMAL
925	1	4	11	2--5	15	101.5	Normal	Normal	Normal	Normal	NORMAL	NORMAL
926	0	5	7	5--6	10.5	95.5	<-3SD	SUW	<-3SD	SS	<-3SD	SAM
927	0	5	7	5--6	12.5	108	<-3SD	SUW	Normal	Normal	<-3SD	SAM
928	0	2	8	2--5	10	85.5	<-2 TO -3SD	MUW	<-2SD TO -3SD	MS	NORMAL	NORMAL
929	1	0	8	0--2	7.5	66	Normal	Normal	Normal	Normal	NORMAL NIL	NORMAL
930	0	2	11	2--5	11	82.5	<-2 TO -3SD	MUW	<-3SD	SS	NORMAL	NORMAL
931	0	4	9	2--5	13.5	105.5	<-2 TO -3SD	MUW	Normal	Normal	<-2SD	MAM
932	0	2	8	2--5	10	87.5	<-2 TO -3SD	MUW	Normal	Normal	<-2SD	MAM
933	1	2	11	2--5	10	87	<-2 TO -3SD	MUW	Normal	Normal	NORMAL NIL	NORMAL
934	0	2	10	2--5	11	84.5	<-2 TO -3SD	MUW	<-2SD TO -3SD	MS	NORMAL	NORMAL
935	1	3	10	2--5	10	90.5	<-3SD	SUW	<-2SD TO -3SD	MS	<-2SD	MAM
936	1	0	7	0--2	6.4	59	Normal	Normal	<-3SD	SS	NORMAL NIL	NORMAL
937	1	3	10	2--5	12.3	98	Normal	Normal	Normal	Normal	<-2SD	MAM
938	1	4	10	2--5	11	91.5	<-3SD	SUW	<-3SD	SS	<-2SD	MAM
939	0	2	10	2--5	9.5	84.5	<-3SD	SUW	<-2SD TO -3SD	MS	<-2SD	MAM
940	1	2	10	2--5	10.7	85.5	Normal	Normal	<-2SD TO -3SD	MS	NORMAL NIL	NORMAL
941	0	0	11	0--2	10	67	Normal	Normal	<-3SD	SS	>3SD	OVERNOURISHED
942	1	3	11	2--5	17	103	Normal	Normal	Normal	Normal	NORMAL	NORMAL
943	0	3	7	2--5	13.5	94	Normal	Normal	Normal	Normal	NORMAL	NORMAL
944	0	3	11	2--5	12	96	<-2 TO -3SD	MUW	Normal	Normal	<-2SD	MAM
945	0	3	8	2--5	10.5	88	<-3SD	SUW	<-3SD	SS	NORMAL	NORMAL
946	0	2	10	2--5	10.4	82.5	<-2 TO -3SD	MUW	<-3SD	SS	NORMAL	NORMAL
947	0	2	8	2--5	10	83	<-2 TO -3SD	MUW	<-2SD TO -3SD	MS	NORMAL	NORMAL
948	1	0	8	0--2	6	64	<-2 TO -3SD	MUW	<-2SD TO -3SD	MS	NORMAL NIL	NORMAL
949	0	5	11	5--6	16.5	107	Normal	Normal	Normal	Normal	NORMAL	NORMAL
950	1	0	9	0--2	10.5	75	>2SD	OVERWEIGHT	Normal	Normal	NORMAL NIL	NORMAL
951	0	5	10	5--6	13.5	100	<-3SD	SUW	<-3SD	SS	NORMAL	NORMAL
952	1	3	7	2--5	9	78	<-3SD	SUW	<-3SD	SS	NORMAL	NORMAL
954	0	0	10	0--2	8	70	Normal	Normal	Normal	Normal	NORMAL	NORMAL
955	0	1	10	0--2	9	82	<-2 TO -3SD	MUW	Normal	Normal	<-2SD	MAM
956	0	2	10	2--5	12	90	Normal	Normal	Normal	Normal	NORMAL	NORMAL
957	1	4	11	2--5	13	102	<-2 TO -3SD	MUW	Normal	Normal	<-2SD	MAM
958	0	2	11	2--5	12	90.5	Normal	Normal	Normal	Normal	NORMAL	NORMAL
959	0	5	10	5--6	20	116	Normal	Normal	Normal	Normal	NORMAL	NORMAL
960	0	3	11	2--5	14	97	Normal	Normal	Normal	Normal	NORMAL	NORMAL
961	0	1	10	0--2	10	81.5	Normal	Normal	Normal	Normal	NORMAL	NORMAL
963	0	3	10	2--5	15	98.5	Normal	Normal	Normal	Normal	NORMAL	NORMAL
965	1	3	8	2--5	15	100.4	Normal	Normal	Normal	Normal	NORMAL	NORMAL
966	0	2	11	2--5	11	88.4	<-2 TO -3SD	MUW	Normal	Normal	NORMAL	NORMAL
967	1	1	9	0--2	10	79.3	Normal	Normal	Normal	Normal	NORMAL NIL	NORMAL
968	0	4	9	2--5	17	106.3	Normal	Normal	Normal	Normal	NORMAL	NORMAL
969	0	2	7	2--5	11	84.8	Normal	Normal	<-2SD TO -3SD	MS	NORMAL	NORMAL
970	0	2	7	2--5	11.5	89.2	Normal	Normal	Normal	Normal	NORMAL	NORMAL
972	1	3	9	2--5	14	93.3	Normal	Normal	Normal	Normal	NORMAL	NORMAL
973	1	3	9	2--5	11	89.2	<-2 TO -3SD	MUW	<-2SD TO -3SD	MS	NORMAL	NORMAL
974	0	5	11	5--6	15.5	111	<-2 TO -3SD	MUW	Normal	Normal	<-2SD	MAM
975	0	0	11	0--2	10	72.5	Normal	Normal	Normal	Normal	NORMAL	NORMAL
976	1	4	8	2--5	16.5	104.7	Normal	Normal	Normal	Normal	NORMAL	NORMAL
977	1	0	11	0--2	10	77	Normal	Normal	Normal	Normal	NORMAL NIL	NORMAL
978	0	4	11	2--5	16	101	Normal	Normal	Normal	Normal	NORMAL	NORMAL
979	1	0	7	0--2	5	64	<-3SD	SUW	Normal	Normal	<-3SD	SAM
980	0	4	11	2--5	11	92	<-3SD	SUW	<-3SD	SS	NORMAL	NORMAL
981	0	0	8	0--2	6	62	<-3SD	SUW	<-3SD	SS	NORMAL	NORMAL
982	1	2	10	2--5	10	87.5	<-2 TO -3SD	MUW	Normal	Normal	NORMAL NIL	NORMAL
983	1	4	7	2--5	12.5	94.5	<-2 TO -3SD	MUW	<-2SD TO -3SD	MS	NORMAL	NORMAL
984	1	1	9	0--2	7.5	73	<-3SD	SUW	<-3SD	SS	NORMAL NIL	NORMAL
985	0	4	7	2--5	14	93.2	Normal	Normal	<-3SD	SS	NORMAL	NORMAL
986	0	4	10	2--5	15	104	Normal	Normal	Normal	Normal	NORMAL	NORMAL
987	0	3	11	2--5	11	96.5	<-3SD	SUW	Normal	Normal	<-3SD	SAM
988	1	5	7	5--6	16.5	105.5	Normal	Normal	Normal	Normal	NORMAL	NORMAL
989	0	0	11	0--2	8	72.5	Normal	Normal	Normal	Normal	NORMAL	NORMAL
990	1	2	9	2--5	10	85.7	<-2 TO -3SD	MUW	<-2SD TO -3SD	MS	NORMAL NIL	NORMAL
991	1	4	10	2--5	15.5	101.2	Normal	Normal	Normal	Normal	NORMAL	NORMAL
992	0	4	10	2--5	14	99.5	Normal	Normal	<-2SD TO -3SD	MS	NORMAL	NORMAL
993	1	4	10	2--5	15	101	Normal	Normal	Normal	Normal	NORMAL	NORMAL
994	0	5	10	5--6	15.5	106.6	<-2 TO -3SD	MUW	Normal	Normal	NORMAL	NORMAL
995	1	3	8	2--5	14.5	95.5	Normal	Normal	Normal	Normal	NORMAL	NORMAL
996	1	2	10	2--5	12.5	95.6	Normal	Normal	Normal	Normal	NORMAL NIL	NORMAL
997	1	3	7	2--5	12	92	Normal	Normal	Normal	Normal	NORMAL	NORMAL
998	1	3	9	2--5	14	99.8	Normal	Normal	Normal	Normal	NORMAL	NORMAL
999	0	1	10	0--2	12	86.5	Normal	Normal	Normal	Normal	NORMAL	NORMAL
1000	1	0	10	0--2	8.5	66	Normal	Normal	<-2SD TO -3SD	MS	NORMAL NIL	NORMAL
1001	0	1	8	0--2	10	76	Normal	Normal	<-2SD TO -3SD	MS	NORMAL	NORMAL
1002	0	3	8	2--5	13.5	95.5	Normal	Normal	Normal	Normal	NORMAL	NORMAL
1003	0	3	7	2--5	12.5	93.3	Normal	Normal	Normal	Normal	NORMAL	NORMAL
1004	1	3	9	2--5	12	90.8	<-2 TO -3SD	MUW	<-2SD TO -3SD	MS	NORMAL	NORMAL
1005	0	5	8	5--6	15	108.9	<-2 TO -3SD	MUW	Normal	Normal	<-2SD	MAM
1006	1	1	10	0--2	9	79	Normal	Normal	Normal	Normal	NORMAL NIL	NORMAL
1007	1	3	7	2--5	12.5	96.1	Normal	Normal	Normal	Normal	NORMAL	NORMAL
1008	1	2	11	2--5	11	86.5	Normal	Normal	<-2SD TO -3SD	MS	NORMAL NIL	NORMAL
1009	1	1	11	0--2	10.5	77.3	Normal	Normal	<-2SD TO -3SD	MS	NORMAL NIL	NORMAL
1010	0	5	10	5--6	14.5	100.5	<-2 TO -3SD	MUW	<-2SD TO -3SD	MS	NORMAL	NORMAL
1011	1	2	11	2--5	13	95.6	Normal	Normal	Normal	Normal	NORMAL NIL	NORMAL
1012	0	2	11	2--5	14.5	91.6	Normal	Normal	Normal	Normal	NORMAL	NORMAL
1013	0	0	9	0--2	9.5	81.2	Normal	Normal			NORMAL	NORMAL
1014	0	1	9	0--2	9	79.8	<-2 TO -3SD	MUW	Normal	Normal	NORMAL	NORMAL
1015	1	3	7	2--5	10.5	90.5	<-2 TO -3SD	MUW	<-2SD TO -3SD	MS	<-2SD	MAM
1016	0	0	9	0--2	9	70	Normal	Normal	Normal	Normal	NORMAL	NORMAL
1017	1	3	9	2--5	11	94.6	<-2 TO -3SD	MUW	Normal	Normal	<-2SD	MAM
1018	0	0	9	0--2	8	69	Normal	Normal	Normal	Normal	NORMAL	NORMAL
1019	1	5	11	5--6	12	100.5	<-3SD	SUW	<-2SD TO -3SD	MS	<-2SD	MAM
1020	0	1	10	0--2	8	75.2	<-3SD	SUW	<-3SD	SS	<-2SD	MAM
1021	0	4	7	2--5	15	110	Normal	Normal	Normal	Normal	<-2SD	MAM
1022	0	4	8	2--5	15	102.3	Normal	Normal	Normal	Normal	NORMAL	NORMAL
1023	0	5	11	5--6	15	104.6	<-2 TO -3SD	MUW	<-2SD TO -3SD	MS	NORMAL	NORMAL
1024	1	3	7	2--5	10	89	<-3SD	SUW	<-2SD TO -3SD	MS	<-2SD	MAM
1025	0	0	7	0--2	6	67	<-2 TO -3SD	MUW	Normal	Normal	<-3SD	SAM
1026	1	0	7	0--2	5.8	67	<-2 TO -3SD	MUW	Normal	Normal	<-3SD	SAM
1027	1	4	7	2--5	18	108	Normal	Normal	Normal	Normal	NORMAL	NORMAL
1028	0	2	8	2--5	11	91	Normal	Normal	Normal	Normal	<-2SD	MAM
1029	0	0	11	0--2	10	75	Normal	Normal	Normal	Normal	NORMAL	NORMAL
1030	1	0	10	0--2	8	68	Normal	Normal	Normal	Normal	NORMAL NIL	NORMAL
1031	1	2	7	2--5	13	90	Normal	Normal	Normal	Normal	NORMAL NIL	NORMAL
1032	1	1	11	0--2	7	74	<-3SD	SUW	<-3SD	SS	<-2SD	MAM
1033	0	4	11	2--5	16	105.5	Normal	Normal	Normal	Normal	NORMAL	NORMAL
1034	0	4	8	2--5	15	98	Normal	Normal	<-2SD TO -3SD	MS	NORMAL	NORMAL
1035	0	0	10	0--2	10	69	Normal	Normal	Normal	Normal	>2SD	OVERNOURISHED
1036	1	4	11	2--5	18	107.3	Normal	Normal	Normal	Normal	NORMAL	NORMAL
1037	0	4	9	2--5	16.5	102	Normal	Normal	Normal	Normal	NORMAL	NORMAL
1038	1	3	8	2--5	13.5	91	Normal	Normal	<-2SD TO -3SD	MS	NORMAL	NORMAL
1039	0	1	11	0--2	14.5	83	Normal	Normal	Normal	Normal	NORMAL	NORMAL
1040	0	5	9	5--6	15	108.5	<-2 TO -3SD	MUW	Normal	Normal	<-2SD	MAM
1041	1	1	7	0--2	10.5	82	Normal	Normal	Normal	Normal	NORMAL NIL	NORMAL
1042	0	3	11	2--5	11	89	<-3SD	SUW	<-3SD	SS	NORMAL	NORMAL
1043	1	4	9	2--5	14	106.5	Normal	Normal	Normal	Normal	NORMAL	NORMAL
1044	1	3	10	2--5	10	91	<-3SD	SUW	<-2SD TO -3SD	MS	<-3SD	SAM
1045	0	3	8	2--5	14	96	Normal	Normal	Normal	Normal	NORMAL	NORMAL
1046	0	0	9	0--2	8	71	Normal	Normal	Normal	Normal	NORMAL	NORMAL
1047	0	3	7	2--5	13	89.5	Normal	Normal	<-2SD TO -3SD	MS	NORMAL	NORMAL
1048	0	3	9	2--5	12	91	<-2 TO -3SD	MUW	<-2SD TO -3SD	MS	NORMAL	NORMAL
1049	1	2	8	2--5	12	78	Normal	Normal	<-3SD	SS	>2SD	OVERNOURISHED
1050	0	5	7	5--6	15	105.5	<-2 TO -3SD	MUW	Normal	Normal	NORMAL	NORMAL
1051	1	1	9	0--2	10	79.5	Normal	Normal	Normal	Normal	NORMAL NIL	NORMAL
1052	0	5	7	5--6	15	105	<-2 TO -3SD	MUW	Normal	Normal	NORMAL	NORMAL
1053	0	1	7	0--2	9	76	Normal	Normal	<-2SD TO -3SD	MS	NORMAL	NORMAL
1054	0	4	11	2--5	12	99	<-3SD	SUW	<-2SD TO -3SD	MS	<-2SD	MAM
1055	1	2	7	2--5	10	84	<-2 TO -3SD	MUW	<-2SD TO -3SD	MS	NORMAL NIL	NORMAL
1056	1	3	9	2--5	12	97.5	<-2 TO -3SD	MUW	Normal	Normal	<-2SD	MAM
1057	1	3	7	2--5	14	96	Normal	Normal	Normal	Normal	NORMAL	NORMAL
1058	1	2	9	2--5	10.2	88.5	<-2 TO -3SD	MUW	Normal	Normal	NORMAL NIL	NORMAL
1059	1	5	8	5--6	21	114	Normal	Normal	Normal	Normal	NORMAL	NORMAL
1060	0	5	9	5--6	18	114.5	Normal	Normal	Normal	Normal	NORMAL	NORMAL
1061	1	3	7	2--5	12	96	Normal	Normal	Normal	Normal	NORMAL	NORMAL
1062	0	3	8	2--5	11.5	90	<-2 TO -3SD	MUW	<-2SD TO -3SD	MS	NORMAL	NORMAL
1064	0	5	7	5--6	16	104	Normal	Normal	Normal	Normal	NORMAL	NORMAL
1065	1	3	8	2--5	14	100.5	Normal	Normal	Normal	Normal	NORMAL	NORMAL
1066	1	5	9	5--6	17	117.5	Normal	Normal	Normal	Normal	<-2SD	MAM
1067	0	4	8	2--5	12	93	<-3SD	SUW	<-3SD	SS	NORMAL	NORMAL
1068	1	3	8	2--5	11.5	93.5	<-2 TO -3SD	MUW	Normal	Normal	NORMAL	NORMAL
1069	0	5	7	5--6	15	108	<-2 TO -3SD	MUW	Normal	Normal	NORMAL	NORMAL
1070	0	4	11	2--5	12	100	<-3SD	SUW	<-2SD TO -3SD	MS	<-3SD	SAM
1071	1	1	8	0--2	10	81	Normal	Normal	Normal	Normal	NORMAL NIL	NORMAL
1072	0	4	9	2--5	14	98	Normal	Normal	<-2SD TO -3SD	MS	NORMAL	NORMAL
1073	0	4	10	2--5	14	97	Normal	Normal	<-2SD TO -3SD	MS	NORMAL	NORMAL
1074	1	2	7	2--5	12	88	Normal	Normal	Normal	Normal	NORMAL NIL	NORMAL
1075	1	1	7	0--2	9.7	79	Normal	Normal	Normal	Normal	NORMAL NIL	NORMAL
1076	0	3	11	2--5	14	102	Normal	Normal	Normal	Normal	NORMAL	NORMAL
1077	0	0	7	0--2	7	64.5	Normal	Normal	<-2SD TO -3SD	MS	NORMAL	NORMAL
1078	0	5	9	5--6	13	105	<-3SD	SUW	Normal	Normal	<-3SD	SAM
1079	1	4	11	2--5	15	109	Normal	Normal	Normal	Normal	NORMAL	NORMAL
1080	1	4	7	2--5	11.5	100.5	<-3SD	SUW	Normal	Normal	<-3SD	SAM
1081	1	5	11	5--6	12.5	105	<-3SD	SUW	Normal	Normal	<-3SD	SAM
1082	1	3	11	2--5	11	97	<-2 TO -3SD	MUW	Normal	Normal	<-3SD	SAM
1083	0	5	11	5--6	14.5	109.5	<-2 TO -3SD	MUW	Normal	Normal	NORMAL	NORMAL
1084	0	2	7	2--5	15	103	Normal	Normal	>2SD	TALL	NORMAL	NORMAL
1085	1	2	10	2--5	9	87.5	<-3SD	SUW	Normal	Normal	<-3SD	SAM
1086	1	3	7	2--5	10.5	84.5	<-2 TO -3SD	MUW	<-3SD	SS	NORMAL	NORMAL
1087	1	2	7	2--5	9.5	81.5	<-2 TO -3SD	MUW	<-2SD TO -3SD	MS	NORMAL NIL	NORMAL
1088	1	4	7	2--5	15	102.5	Normal	Normal	Normal	Normal	NORMAL	NORMAL
1089	1	1	10	0--2	11.1	80	Normal	Normal	Normal	Normal	NORMAL NIL	NORMAL
1090	1	4	10	2--5	14	103	Normal	Normal	Normal	Normal	NORMAL	NORMAL
1092	1	4	10	2--5	12	99	<-2 TO -3SD	MUW	<-2SD TO -3SD	MS	<-2SD	MAM
1093	1	5	7	5--6	14	103	<-2 TO -3SD	MUW	Normal	Normal	NORMAL	NORMAL
1095	1	3	7	2--5	15	96.5	Normal	Normal	Normal	Normal	NORMAL	NORMAL
1096	0	3	8	2--5	15	94.5	Normal	Normal	Normal	Normal	NORMAL	NORMAL
1097	1	0	9	0--2	7.5	68	Normal	Normal	Normal	Normal	NORMAL NIL	NORMAL
1098	1	0	9	0--2	7.5	65	Normal	Normal	<-2SD TO -3SD	MS	NORMAL NIL	NORMAL
1099	0	2	11	2--5	15	96	Normal	Normal	Normal	Normal	NORMAL	NORMAL
1100	0	2	8	2--5	10	84	<-2 TO -3SD	MUW	<-2SD TO -3SD	MS	NORMAL	NORMAL
1101	1	2	9	2--5	10	84	<-2 TO -3SD	MUW	<-2SD TO -3SD	MS	NORMAL NIL	NORMAL
1102	0	5	7	5--6	17	109	Normal	Normal	Normal	Normal	NORMAL	NORMAL
1103	1	5	9	5--6	14	104	<-2 TO -3SD	MUW	Normal	Normal	NORMAL	NORMAL
1104	0	1	8	0--2	12	81.5	Normal	Normal	Normal	Normal	NORMAL	NORMAL
1105	0	4	11	2--5	12.5	96.5	<-2 TO -3SD	MUW	<-2SD TO -3SD	MS	NORMAL	NORMAL
1106	1	4	8	2--5	14	104	Normal	Normal	Normal	Normal	NORMAL	NORMAL
1107	1	1	7	0--2	10	75	Normal	Normal	<-2SD TO -3SD	MS	NORMAL NIL	NORMAL
1108	0	5	7	5--6	14	102.1	<-3SD	SUW	<-2SD TO -3SD	MS	NORMAL	NORMAL
1109	0	3	7	2--5	14	96.5	Normal	Normal	Normal	Normal	NORMAL	NORMAL
1110	1	4	8	2--5	14	103.5	Normal	Normal	Normal	Normal	NORMAL	NORMAL
1111	0	3	8	2--5	12	94.5	<-2 TO -3SD	MUW	Normal	Normal	NORMAL	NORMAL
1112	1	4	9	2--5	14	102.3	Normal	Normal	Normal	Normal	NORMAL	NORMAL
1113	0	4	9	2--5	15.6	102.2	Normal	Normal	Normal	Normal	NORMAL	NORMAL
1114	1	3	11	2--5	15	97.2	Normal	Normal	Normal	Normal	NORMAL	NORMAL
1115	1	2	10	2--5	11	85.3	Normal	Normal	<-2SD TO -3SD	MS	NORMAL NIL	NORMAL
1117	1	4	10	2--5	17	104	Normal	Normal	Normal	Normal	NORMAL	NORMAL
1118	1	5	7	5--6	12	96.5	<-3SD	SUW	<-3SD	SS	<-2SD	MAM
1119	0	5	11	5--6	15	106.5	<-2 TO -3SD	MUW	Normal	Normal	NORMAL	NORMAL
1120	1	4	8	2--5	15	99	Normal	Normal	Normal	Normal	NORMAL	NORMAL
1121	1	1	10	0--2	11	85.5	Normal	Normal	Normal	Normal	NORMAL NIL	NORMAL
1122	0	1	11	0--2	10	73	Normal	Normal	<-3SD	SS	NORMAL	NORMAL
1123	0	3	10	2--5	14	101	Normal	Normal	Normal	Normal	NORMAL	NORMAL
1124	0	0	8	0--2	12	87.5	>2SD	OVERWEIGHT	>2SD	TALL	NORMAL	NORMAL
1125	1	5	9	5--6	14.3	106	<-2 TO -3SD	MUW	Normal	Normal	NORMAL	NORMAL
1126	1	1	8	0--2	11	80	Normal	Normal	Normal	Normal	NORMAL NIL	NORMAL
1127	0	3	11	2--5	11	88.5	<-3SD	SUW	<-3SD	SS	NORMAL	NORMAL
1128	0	0	9	0--2	8.5	69	Normal	Normal	Normal	Normal	NORMAL	NORMAL
1129	1	4	11	2--5	11	93	<-3SD	SUW	<-3SD	SS	<-2SD	MAM
1130	1	2	7	2--5	9.8	82	<-2 TO -3SD	MUW	<-2SD TO -3SD	MS	NORMAL NIL	NORMAL
1131	1	3	7	2--5	8.5	89	<-3SD	SUW	<-2SD TO -3SD	MS	<-3SD	SAM
1132	0	5	9	5--6	14.4	103.5	<-2 TO -3SD	MUW	<-2SD TO -3SD	MS	NORMAL	NORMAL
1133	1	2	8	2--5	10	83.5	<-2 TO -3SD	MUW	<-2SD TO -3SD	MS	NORMAL NIL	NORMAL
1134	0	3	8	2--5	11.9	96	<-2 TO -3SD	MUW	Normal	Normal	NORMAL	NORMAL
1135	1	5	7	5--6	17	109	Normal	Normal	Normal	Normal	NORMAL	NORMAL
1136	0	2	9	2--5	11.6	91	Normal	Normal	Normal	Normal	NORMAL	NORMAL
1137	1	3	7	2--5	12.9	94	Normal	Normal	Normal	Normal	NORMAL	NORMAL
1138	1	3	7	2--5	15	103.5	Normal	Normal	Normal	Normal	NORMAL	NORMAL
1139	1	4	10	2--5	13.9	101	Normal	Normal	Normal	Normal	NORMAL	NORMAL
1140	1	2	8	2--5	11	88	Normal	Normal	Normal	Normal	NORMAL NIL	NORMAL
1141	0	1	8	0--2	10	82.5	Normal	Normal	Normal	Normal	NORMAL	NORMAL
1142	0	0	7	0--2	8	66	Normal	Normal	Normal	Normal	NORMAL	NORMAL
1143	0	4	8	2--5	14	104.5	Normal	Normal	Normal	Normal	<-2SD	MAM
1144	0	4	11	2--5	15	104	Normal	Normal	Normal	Normal	NORMAL	NORMAL
1145	1	0	8	0--2	7	65.5	Normal	Normal	Normal	Normal	NORMAL NIL	NORMAL
1146	0	3	10	2--5	15	102	Normal	Normal	Normal	Normal	NORMAL	NORMAL
1147	1	4	10	2--5	15	107	Normal	Normal	Normal	Normal	NORMAL	NORMAL
1148	1	2	10	2--5	10.5	88	<-2 TO -3SD	MUW	Normal	Normal	NORMAL NIL	NORMAL
1149	0	4	9	2--5	17.5	107	Normal	Normal	Normal	Normal	NORMAL	NORMAL
1150	0	2	11	2--5	12.5	93	Normal	Normal	Normal	Normal	NORMAL	NORMAL
1151	1	0	8	0--2	6.5	64	Normal	Normal	<-2SD TO -3SD	MS	NORMAL NIL	NORMAL
1152	0	3	9	2--5	11	92	<-2 TO -3SD	MUW	<-2SD TO -3SD	MS	NORMAL	NORMAL
1153	0	3	9	2--5	11.5	93	<-2 TO -3SD	MUW	<-2SD TO -3SD	MS	<-2SD	MAM
1154	0	2	11	2--5	12.5	91.5	Normal	Normal	Normal	Normal	NORMAL	NORMAL
1155	1	2	7	2--5	11.5	90	Normal	Normal	Normal	Normal	NORMAL NIL	NORMAL
1156	0	2	10	2--5	12	89.5	Normal	Normal	Normal	Normal	NORMAL	NORMAL
1157	0	0	8	0--2	9	71.5	Normal	Normal	Normal	Normal	NORMAL	NORMAL
1158	0	2	9	2--5	11	86.5	Normal	Normal	<-2SD TO -3SD	MS	NORMAL	NORMAL
1159	0	0	10	0--2	7.5	69.6	Normal	Normal	Normal	Normal	NORMAL	NORMAL
1160	0	2	10	2--5	12	92.1	Normal	Normal	Normal	Normal	NORMAL	NORMAL
1161	0	1	9	0--2	10	78.5	Normal	Normal	<-2SD TO -3SD	MS	NORMAL	NORMAL
1162	0	0	8	0--2	6	64.5	<-3SD	SUW	<-2SD TO -3SD	MS	<-2SD	MAM
1163	1	3	7	2--5	12	92.2	Normal	Normal	Normal	Normal	NORMAL	NORMAL
1164	1	1	11	0--2	8	81.3	<-2 TO -3SD	MUW	Normal	Normal	<-3SD	SAM
1165	1	2	11	2--5	12	92.1	Normal	Normal	Normal	Normal	NORMAL NIL	NORMAL
1166	1	3	7	2--5	12.5	101	Normal	Normal	Normal	Normal	<-2SD	MAM
1167	1	1	9	0--2	8	73.1	<-2 TO -3SD	MUW	<-3SD	SS	NORMAL NIL	NORMAL
1168	0	0	7	0--2	8	68.4	Normal	Normal	Normal	Normal	NORMAL	NORMAL
1169	1	2	7	2--5	11	93	Normal	Normal	Normal	Normal	<-2SD	MAM
1170	1	5	11	5--6	15	109	<-2 TO -3SD	MUW	Normal	Normal	<-2SD	MAM
1171	1	0	8	0--2	5	64	<-3SD	SUW	<-2SD TO -3SD	MS	<-3SD	SAM
1172	1	5	7	5--6	12	100	<-3SD	SUW	<-2SD TO -3SD	MS	<-2SD	MAM
1173	1	0	8	0--2	7	66	Normal	Normal	Normal	Normal	NORMAL NIL	NORMAL
1174	0	5	11	5--6	17	110	Normal	Normal	Normal	Normal	NORMAL	NORMAL
1175	1	3	8	2--5	11	91	<-2 TO -3SD	MUW	<-2SD TO -3SD	MS	NORMAL	NORMAL
1176	0	3	8	2--5	13	97	Normal	Normal	Normal	Normal	NORMAL	NORMAL
1177	1	5	11	5--6	14	109	<-2 TO -3SD	MUW	Normal	Normal	<-2SD	MAM
1178	1	0	9	0--2	7	69	Normal	Normal	Normal	Normal	NORMAL NIL	NORMAL
1179	0	1	10	0--2	9.5	75	Normal	Normal	<-3SD	SS	NORMAL	NORMAL
1180	1	2	10	2--5	10	86	<-2 TO -3SD	MUW	<-2SD TO -3SD	MS	NORMAL NIL	NORMAL
1181	1	2	7	2--5	10.9	89	Normal	Normal	Normal	Normal	NORMAL NIL	NORMAL
1182	0	2	8	2--5	9.5	85	<-3SD	SUW	<-2SD TO -3SD	MS	<-2SD	MAM
1183	1	4	7	2--5	12.5	100	<-2 TO -3SD	MUW	Normal	Normal	<-2SD	MAM
1184	0	1	11	0--2	11	84.5	Normal	Normal	Normal	Normal	NORMAL	NORMAL
1185	1	1	8	0--2	10.5	74	Normal	Normal	<-2SD TO -3SD	MS	NORMAL NIL	NORMAL
1186	1	4	10	2--5	13.5	101	<-2 TO -3SD	MUW	Normal	Normal	NORMAL	NORMAL
1187	1	0	8	0--2	8.5	70	Normal	Normal	Normal	Normal	NORMAL NIL	NORMAL
1188	0	4	10	2--5	13.7	96.5	<-2 TO -3SD	MUW	<-2SD TO -3SD	MS	NORMAL	NORMAL
1189	0	2	7	2--5	11	85	Normal	Normal	<-2SD TO -3SD	MS	NORMAL	NORMAL
1190	0	0	10	0--2	11.8	73.5	>2SD	OVERWEIGHT	Normal	Normal	>2SD	OVERNOURISHED
1191	0	2	9	2--5	12	89.5	Normal	Normal	Normal	Normal	NORMAL	NORMAL
1192	0	0	10	0--2	8	72.5	Normal	Normal	Normal	Normal	NORMAL	NORMAL
1193	0	0	11	0--2	10	75	Normal	Normal	Normal	Normal	NORMAL	NORMAL
1194	1	4	11	2--5	16.6	103.5	Normal	Normal	Normal	Normal	NORMAL	NORMAL
1195	0	2	9	2--5	12	90.5	Normal	Normal	Normal	Normal	NORMAL	NORMAL
1196	1	3	8	2--5	12	97.5	Normal	Normal	Normal	Normal	<-2SD	MAM
1197	1	5	9	5--6	14	101	<-2 TO -3SD	MUW	<-2SD TO -3SD	MS	NORMAL	NORMAL
1198	1	0	7	0--2	8	75	Normal	Normal	>2SD	TALL	NORMAL NIL	NORMAL
1199	1	4	8	2--5	13	111	<-2 TO -3SD	MUW	Normal	Normal	<-3SD	SAM
1200	1	3	8	2--5	11	93	<-2 TO -3SD	MUW	Normal	Normal	<-2SD	MAM
1201	0	4	8	2--5	14.5	103	Normal	Normal	Normal	Normal	NORMAL	NORMAL
1202	1	2	8	2--5	10.5	84	Normal	Normal	<-2SD TO -3SD	MS	NORMAL NIL	NORMAL
1203	1	3	11	2--5	10.4	91	<-3SD	SUW	<-2SD TO -3SD	MS	NORMAL	NORMAL
1204	1	0	9	0--2	7	69	Normal	Normal	Normal	Normal	NORMAL NIL	NORMAL
1205	1	2	7	2--5	12	91.5	Normal	Normal	Normal	Normal	NORMAL NIL	NORMAL
1207	1	4	9	2--5	15.5	103	Normal	Normal	Normal	Normal	NORMAL	NORMAL
1208	0	3	8	2--5	12.8	95.5	Normal	Normal	Normal	Normal	NORMAL	NORMAL
1209	1	1	10	0--2	9	77.5	Normal	Normal	<-2SD TO -3SD	MS	NORMAL NIL	NORMAL
1210	0	4	10	2--5	16.8	107.5	Normal	Normal	Normal	Normal	NORMAL	NORMAL
1211	1	0	9	0--2	6.6	66	Normal	Normal	Normal	Normal	NORMAL NIL	NORMAL
1212	1	3	9	2--5	12.3	96	Normal	Normal	Normal	Normal	NORMAL	NORMAL
1213	1	4	11	2--5	23	112.5	Normal	Normal	Normal	Normal	NORMAL	NORMAL
1214	1	1	7	0--2	9.5	79	Normal	Normal	Normal	Normal	NORMAL NIL	NORMAL
1215	0	2	10	2--5	10	81	<-2 TO -3SD	MUW	<-3SD	SS	NORMAL	NORMAL
1216	0	0	10	0--2	8.7	71	Normal	Normal	Normal	Normal	NORMAL	NORMAL
1217	1	1	8	0--2	9.6	78	Normal	Normal	Normal	Normal	NORMAL NIL	NORMAL
1218	1	1	8	0--2	9	80	Normal	Normal	Normal	Normal	NORMAL NIL	NORMAL
1219	1	0	9	0--2	8	65.5	Normal	Normal	Normal	Normal	NORMAL NIL	NORMAL
1220	1	1	9	0--2	12	89	Normal	Normal	Normal	Normal	NORMAL NIL	NORMAL
1221	1	0	9	0--2	5.7	66	<-3SD	SUW	Normal	Normal	NORMAL NIL	NORMAL
1222	0	4	7	2--5	16.4	108	Normal	Normal	Normal	Normal	NORMAL	NORMAL
1223	0	5	7	5--6	16.5	104.5	Normal	Normal	Normal	Normal	NORMAL	NORMAL
1224	0	1	10	0--2	11.5	81.5	Normal	Normal	Normal	Normal	NORMAL	NORMAL
1225	0	4	10	2--5	9	76.5	<-3SD	SUW	<-3SD	SS	NORMAL	NORMAL
1226	0	4	7	2--5	14.4	98	Normal	Normal	<-2SD TO -3SD	MS	NORMAL	NORMAL
1227	0	1	9	0--2	9.5	82	Normal	Normal	Normal	Normal	NORMAL	NORMAL
1228	0	4	8	2--5	12	109.5	<-3SD	SUW	Normal	Normal	<-3SD	SAM
1229	0	3	8	2--5	13.3	98	Normal	Normal	Normal	Normal	NORMAL	NORMAL
1230	1	1	9	0--2	8.5	77.5	<-2 TO -3SD	MUW	<-2SD TO -3SD	MS	NORMAL NIL	NORMAL
1231	0	2	7	2--5	11	88	Normal	Normal	Normal	Normal	NORMAL	NORMAL
1232	1	5	9	5--6	15	109.5	Normal	Normal	Normal	Normal	<-2SD	MAM
1233	0	3	7	2--5	11	93.5	<-2 TO -3SD	MUW	Normal	Normal	<-2SD	MAM
1234	0	4	10	2--5	14	102	Normal	Normal	Normal	Normal	NORMAL	NORMAL
1235	1	3	10	2--5	12	93	<-2 TO -3SD	MUW	<-2SD TO -3SD	MS	NORMAL	NORMAL
1236	0	3	11	2--5	11	92	<-3SD	SUW	<-2SD TO -3SD	MS	NORMAL	NORMAL
1237	0	2	9	2--5	12.5	89	Normal	Normal	Normal	Normal	NORMAL	NORMAL
1238	0	4	7	2--5	12.5	100.5	<-2 TO -3SD	MUW	Normal	Normal	<-2SD	MAM
1239	0	2	11	2--5	10	87	<-2 TO -3SD	MUW	<-2SD TO -3SD	MS	<-2SD	MAM
1240	0	2	7	2--5	12.5	89.6	Normal	Normal	Normal	Normal	NORMAL	NORMAL
1241	0	0	8	0--2	7.5	66.5	Normal	Normal	Normal	Normal	NORMAL	NORMAL
1242	0	1	7	0--2	8	73.8	<-3SD	SUW	<-3SD	SS	NORMAL	NORMAL
1243	1	4	11	2--5	16	105	Normal	Normal	Normal	Normal	NORMAL	NORMAL
1244	0	3	9	2--5	14	98.5	Normal	Normal	Normal	Normal	NORMAL	NORMAL
1245	1	2	10	2--5	11	87.3	Normal	Normal	Normal	Normal	NORMAL NIL	NORMAL
1246	1	1	8	0--2	9	79	Normal	Normal	Normal	Normal	NORMAL NIL	NORMAL
1247	0	2	7	2--5	12.5	88.3	Normal	Normal	Normal	Normal	NORMAL	NORMAL
1248	1	2	9	2--5	11	87.5	Normal	Normal	Normal	Normal	NORMAL NIL	NORMAL
1249	0	1	8	0--2	8.5	76	<-2 TO -3SD	MUW	<-2SD TO -3SD	MS	NORMAL	NORMAL
1250	0	5	7	5--6	15	110	<-2 TO -3SD	MUW	Normal	Normal	<-2SD	MAM
1251	0	1	10	0--2	11.5	81	Normal	Normal	Normal	Normal	NORMAL	NORMAL
1252	1	1	10	0--2	10	78.3	Normal	Normal	<-2SD TO -3SD	MS	NORMAL NIL	NORMAL
1253	0	3	8	2--5	14	97	Normal	Normal	Normal	Normal	NORMAL	NORMAL
1254	0	0	11	0--2	7	65	<-2 TO -3SD	MUW	<-3SD	SS	NORMAL	NORMAL
1255	1	2	7	2--5	13	91.6	Normal	Normal	Normal	Normal	NORMAL NIL	NORMAL
1256	1	2	11	2--5	14	94.5	Normal	Normal	Normal	Normal	NORMAL NIL	NORMAL
1257	0	2	7	2--5	14	90.3	Normal	Normal	Normal	Normal	NORMAL	NORMAL
1258	1	1	9	0--2	10	77	Normal	Normal	<-2SD TO -3SD	MS	NORMAL NIL	NORMAL
1259	1	4	10	2--5	17	104	Normal	Normal	Normal	Normal	NORMAL	NORMAL
1260	1	2	8	2--5	13	91	Normal	Normal	Normal	Normal	NORMAL NIL	NORMAL
1261	0	4	8	2--5	15	100	Normal	Normal	Normal	Normal	NORMAL	NORMAL
1262	0	5	7	5--6	16	109	Normal	Normal	Normal	Normal	NORMAL	NORMAL
1263	1	0	11	0--2	8	67.5	Normal	Normal	<-2SD TO -3SD	MS	NORMAL NIL	NORMAL
1264	1	3	10	2--5	12	93.5	<-2 TO -3SD	MUW	Normal	Normal	NORMAL	NORMAL
1265	1	4	10	2--5	10.5	107	<-3SD	SUW	Normal	Normal	NORMAL	NORMAL
1267	0	3	10	2--5	13	91	Normal	Normal	<-2SD TO -3SD	MS	NORMAL	NORMAL
1268	0	3	7	2--5	13	94	Normal	Normal	Normal	Normal	NORMAL	NORMAL
1269	0	3	11	2--5	14	99	Normal	Normal	Normal	Normal	NORMAL	NORMAL
1270	1	4	7	2--5	11	95.5	<-3SD	SUW	<-2SD TO -3SD	MS	<-2SD	MAM
1271	0	5	11	5--6	17	104	Normal	Normal	<-2SD TO -3SD	MS	NORMAL	NORMAL
1272	0	2	9	2--5	13	93	Normal	Normal	Normal	Normal	NORMAL	NORMAL
1273	1	2	7	2--5	10	82.5	<-2 TO -3SD	MUW	<-2SD TO -3SD	MS	NORMAL NIL	NORMAL
1274	1	2	7	2--5	13	91	Normal	Normal	Normal	Normal	NORMAL NIL	NORMAL
1275	0	2	10	2--5	10	83	<-2 TO -3SD	MUW	<-3SD	SS	NORMAL	NORMAL
1276	1	3	10	2--5	12	91	<-2 TO -3SD	MUW	<-2SD TO -3SD	MS	NORMAL	NORMAL
1277	1	2	10	2--5	11	87.5	Normal	Normal	Normal	Normal	NORMAL NIL	NORMAL
1278	0	2	7	2--5	12	92	Normal	Normal	Normal	Normal	NORMAL	NORMAL
1279	0	2	9	2--5	10	85.5	<-2 TO -3SD	MUW	<-2SD TO -3SD	MS	NORMAL	NORMAL
1280	1	5	10	5--6	15	104.5	<-2 TO -3SD	MUW	Normal	Normal	NORMAL	NORMAL
1281	1	3	7	2--5	14	100.5	Normal	Normal	Normal	Normal	NORMAL	NORMAL
1282	0	3	8	2--5	12	87.5	<-2 TO -3SD	MUW	<-3SD	SS	NORMAL	NORMAL
1283	0	3	9	2--5	14	96.5	Normal	Normal	Normal	Normal	NORMAL	NORMAL
1284	1	3	11	2--5	13	97	Normal	Normal	Normal	Normal	NORMAL	NORMAL
1285	1	5	11	5--6	21	109.5	Normal	Normal	Normal	Normal	NORMAL	NORMAL
1286	1	3	9	2--5	13	97	Normal	Normal	Normal	Normal	NORMAL	NORMAL
1287	1	5	11	5--6	10	82.5	<-3SD	SUW	<-3SD	SS	NORMAL	NORMAL
1288	1	0	10	0--2	7	74	Normal	Normal	Normal	Normal	<-2SD	MAM
1289	0	4	9	2--5	19	124	Normal	Normal	>2SD	TALL	NORMAL	NORMAL
1290	0	1	11	0--2	11	92	Normal	Normal	Normal	Normal	<-2SD	MAM
1291	1	1	11	0--2	10	96	Normal	Normal	>2SD	TALL	<-3SD	SAM
1292	1	3	7	2--5	12	104	Normal	Normal	Normal	Normal	<-3SD	SAM
1293	0	3	11	2--5	12	91.5	<-2 TO -3SD	MUW	<-2SD TO -3SD	MS	NORMAL	NORMAL
1294	1	5	9	5--6	15	110	Normal	Normal	Normal	Normal	<-2SD	MAM
1295	1	5	9	5--6	14	104	<-2 TO -3SD	MUW	Normal	Normal	NORMAL	NORMAL
1296	1	4	8	2--5	12	94	<-2 TO -3SD	MUW	<-2SD TO -3SD	MS	NORMAL	NORMAL
1297	0	2	11	2--5	12	91	Normal	Normal	Normal	Normal	NORMAL	NORMAL
1298	1	2	10	2--5	10.5	86	<-2 TO -3SD	MUW	<-2SD TO -3SD	MS	NORMAL NIL	NORMAL
1299	0	3	11	2--5	11.5	93.5	<-2 TO -3SD	MUW	<-2SD TO -3SD	MS	<-2SD	MAM
1300	1	2	8	2--5	9	85.5	<-3SD	SUW	Normal	Normal	<-2SD	MAM
1301	1	2	8	2--5	12	93	Normal	Normal	Normal	Normal	NORMAL NIL	NORMAL
1302	0	2	10	2--5	10	86.5	<-2 TO -3SD	MUW	<-2SD TO -3SD	MS	<-2SD	MAM
1303	0	4	8	2--5	10	106	<-3SD	SUW	Normal	Normal	<-3SD	MAM
1304	0	2	8	2--5	11	88.5	Normal	Normal	Normal	Normal	NORMAL	NORMAL
1305	0	4	9	2--5	15.7	105.5	Normal	Normal	Normal	Normal	NORMAL	NORMAL
1306	0	4	10	2--5	14.5	103	Normal	Normal	Normal	Normal	NORMAL	NORMAL
1307	1	1	9	0--2	10	82.5	Normal	Normal	Normal	Normal	NORMAL NIL	NORMAL
1308	1	3	8	2--5	16	100	Normal	Normal	Normal	Normal	NORMAL	NORMAL
1309	1	5	9	5--6	14.5	106.5	<-2 TO -3SD	MUW	Normal	Normal	NORMAL	NORMAL
1310	1	4	10	2--5	14	103	Normal	Normal	Normal	Normal	NORMAL	NORMAL
1311	1	4	8	2--5	11.5	97.5	<-3SD	SUW	<-2SD TO -3SD	MS	<-2SD	MAM
1312	0	2	7	2--5	12	85.5	Normal	Normal	<-2SD TO -3SD	MS	NORMAL	NORMAL
1314	0	3	9	2--5	13	92	Normal	Normal	<-2SD TO -3SD	MS	NORMAL	NORMAL
1315	0	4	11	2--5	18	104	Normal	Normal	Normal	Normal	NORMAL	NORMAL
1316	0	4	8	2--5	20	102.5	Normal	Normal	Normal	Normal	>2SD	OVERNOURISHED
1317	1	3	11	2--5	14	111	Normal	Normal	>2SD	TALL	<-3SD	SAM
1318	1	5	8	5--6	14	102	<-2 TO -3SD	MUW	<-2SD TO -3SD	MS	NORMAL	NORMAL
1319	0	2	9	2--5	12	91	Normal	Normal	Normal	Normal	NORMAL	NORMAL
1320	0	3	10	2--5	13	94	Normal	Normal	<-2SD TO -3SD	MS	NORMAL	NORMAL
1321	0	2	10	2--5	12	88.5	Normal	Normal	Normal	Normal	NORMAL	NORMAL
1322	1	2	7	2--5	11	87	Normal	Normal	Normal	Normal	NORMAL NIL	NORMAL
1323	0	3	10	2--5	10	82	<-3SD	SUW	<-3SD	SS	NORMAL	NORMAL
1324	1	2	7	2--5	13	103	Normal	Normal	>2SD	TALL	<-2SD	MAM
1325	1	3	8	2--5	12	93	Normal	Normal	Normal	Normal	NORMAL	NORMAL
1326	0	5	10	5--6	15	103	<-2 TO -3SD	MUW	<-2SD TO -3SD	MS	NORMAL	NORMAL
1327	1	4	7	2--5	19.5	91.5	Normal	Normal	<-3SD	SS	>3SD	OVERNOURISHED
1328	0	0	7	0--2	7	65	Normal	Normal	Normal	Normal	NORMAL	NORMAL
1329	0	0	9	0--2	8.5	72.5	Normal	Normal	Normal	Normal	NORMAL	NORMAL
1330	1	1	11	0--2	10	79.5	Normal	Normal	Normal	Normal	NORMAL NIL	NORMAL
1331	0	0	11	0--2	7	75.6	<-2 TO -3SD	MUW	Normal	Normal	<-3SD	SAM
1332	1	1	9	0--2	10	77.5	Normal	Normal	<-2SD TO -3SD	MS	NORMAL NIL	NORMAL
1333	1	4	7	2--5	13	91.5	<-2 TO -3SD	MUW	<-3SD	SS	NORMAL	NORMAL
1334	1	3	11	2--5	14	95	Normal	Normal	Normal	Normal	NORMAL	NORMAL
1335	1	4	7	2--5	15	98	Normal	Normal	Normal	Normal	NORMAL	NORMAL
1336	1	1	10	0--2	16	106	Normal	Normal	>2SD	TALL	NORMAL NIL	NORMAL
1337	0	3	10	2--5	14	96	Normal	Normal	Normal	Normal	NORMAL	NORMAL
1338	1	3	10	2--5	12	89	<-2 TO -3SD	MUW	<-2SD TO -3SD	MS	NORMAL	NORMAL
1339	0	2	11	2--5	11	89	<-2 TO -3SD	MUW	Normal	Normal	NORMAL	NORMAL
1340	0	5	9	5--6	14	100	<-2 TO -3SD	MUW	<-2SD TO -3SD	MS	NORMAL	NORMAL
1341	1	2	10	2--5	10.5	87.5	<-2 TO -3SD	MUW	Normal	Normal	NORMAL NIL	NORMAL
1342	0	2	8	2--5	12.3	93	Normal	Normal	Normal	Normal	NORMAL	NORMAL
1343	1	1	7	0--2	9	80	Normal	Normal	Normal	Normal	NORMAL NIL	NORMAL
1344	0	5	8	5--6	18.9	113	Normal	Normal	Normal	Normal	NORMAL	NORMAL
1345	0	0	9	0--2	9.3	78.5	Normal	Normal			NORMAL	NORMAL
1346	0	0	11	0--2	8	72	Normal	Normal	Normal	Normal	NORMAL	NORMAL
1347	1	2	8	2--5	11.8	93	Normal	Normal	Normal	Normal	NORMAL NIL	NORMAL
1348	0	5	7	5--6	18.7	116.5	Normal	Normal	Normal	Normal	NORMAL	NORMAL
1349	1	3	10	2--5	16.3	102	Normal	Normal	Normal	Normal	NORMAL	NORMAL
1350	1	4	8	2--5	10.5	89	<-3SD	SUW	<-3SD	SS	NORMAL	NORMAL
1351	0	1	8	0--2	10.2	84.5	Normal	Normal	Normal	Normal	NORMAL	NORMAL
1352	1	3	7	2--5	15.6	100	Normal	Normal	Normal	Normal	NORMAL	NORMAL
1353	0	2	8	2--5	12.8	92.5	Normal	Normal	Normal	Normal	NORMAL	NORMAL
1354	0	2	11	2--5	9.3	89	<-3SD	SUW	Normal	Normal	<-3SD	SAM
1355	0	2	9	2--5	10.5	88.5	<-2 TO -3SD	MUW	Normal	Normal	<-2SD	MAM
1356	1	3	11	2--5	12.7	92.7	Normal	Normal	<-2SD TO -3SD	MS	NORMAL	NORMAL
1357	0	3	8	2--5	13	93	Normal	Normal	<-2SD TO -3SD	MS	NORMAL	NORMAL
1358	1	3	7	2--5	14	101	Normal	Normal	Normal	Normal	NORMAL	NORMAL
1359	1	4	9	2--5	12.5	98	<-2 TO -3SD	MUW	<-2SD TO -3SD	MS	NORMAL	NORMAL
1360	0	1	10	0--2	7	80	<-3SD	SUW	<-2SD TO -3SD	MS	<-3SD	SAM
1361	0	5	7	5--6	14.8	110	<-2 TO -3SD	MUW	Normal	Normal	<-2SD	MAM
1362	1	4	7	2--5	15.6	114	Normal	Normal	Normal	Normal	<-2SD	MAM
1363	0	2	7	2--5	11	92	Normal	Normal	Normal	Normal	<-2SD	MAM
1364	0	3	7	2--5	11	91	<-2 TO -3SD	MUW	<-2SD TO -3SD	MS	NORMAL	NORMAL
1365	0	2	9	2--5	13.2	90	Normal	Normal	Normal	Normal	NORMAL	NORMAL
1366	0	3	11	2--5	13.6	97	Normal	Normal	Normal	Normal	NORMAL	NORMAL
1367	0	3	11	2--5	11.5	90	<-2 TO -3SD	MUW	<-3SD	SS	NORMAL	NORMAL
1368	0	1	11	0--2	11.7	89	Normal	Normal	Normal	Normal	NORMAL	NORMAL
1369	0	3	10	2--5	12.4	90	<-2 TO -3SD	MUW	<-2SD TO -3SD	MS	NORMAL	NORMAL
1371	1	2	11	2--5	11.2	86	Normal	Normal	<-2SD TO -3SD	MS	NORMAL NIL	NORMAL
1372	1	4	11	2--5	11.5	95	<-3SD	SUW	<-2SD TO -3SD	MS	<-2SD	MAM
1373	1	1	9	0--2	11.5	83.5	Normal	Normal	Normal	Normal	NORMAL NIL	NORMAL
1374	0	0	11	0--2	7.8	74	Normal	Normal	Normal	Normal	<-2SD	MAM
1375	1	5	8	5--6	13.7	104.5	<-2 TO -3SD	MUW	Normal	Normal	<-2SD	MAM
1376	0	0	8	0--2	7.3	64	Normal	Normal	<-3SD	SS	NORMAL	NORMAL
1377	0	4	9	2--5	16.2	106	Normal	Normal	Normal	Normal	NORMAL	NORMAL
1378	1	1	11	0--2	11.3	84	Normal	Normal	Normal	Normal	NORMAL NIL	NORMAL
1379	1	4	9	2--5	15.6	105	Normal	Normal	Normal	Normal	NORMAL	NORMAL
1380	0	5	10	5--6	18.2	110.5	Normal	Normal	Normal	Normal	NORMAL	NORMAL
1381	1	5	11	5--6	18.2	106	Normal	Normal	Normal	Normal	NORMAL	NORMAL
1382	1	3	11	2--5	12.5	92	Normal	Normal	<-2SD TO -3SD	MS	NORMAL	NORMAL
1383	1	2	9	2--5	10	86	<-2 TO -3SD	MUW	Normal	Normal	NORMAL NIL	NORMAL
1384	0	3	11	2--5	15.9	102.5	Normal	Normal	Normal	Normal	NORMAL	NORMAL
1385	0	3	9	2--5	12.5	96	Normal	Normal	Normal	Normal	NORMAL	NORMAL
1386	1	2	11	2--5	10.2	84.5	<-2 TO -3SD	MUW	<-2SD TO -3SD	MS	NORMAL NIL	NORMAL
1387	1	3	10	2--5	13.6	99	Normal	Normal	Normal	Normal	NORMAL	NORMAL
1388	0	5	9	5--6	18.6	112	Normal	Normal	Normal	Normal	NORMAL	NORMAL
1389	1	2	10	2--5	11.4	89	Normal	Normal	Normal	Normal	NORMAL NIL	NORMAL
1390	0	4	7	2--5	21.2	110	Normal	Normal	Normal	Normal	NORMAL	NORMAL
1391	1	3	8	2--5	11.7	96	<-2 TO -3SD	MUW	Normal	Normal	<-2SD	MAM
1392	1	5	9	5--6	13.4	105	<-2 TO -3SD	MUW	Normal	Normal	NORMAL	NORMAL
1393	0	4	10	2--5	14.4	104	Normal	Normal	Normal	Normal	NORMAL	NORMAL
1394	0	4	9	2--5	13.7	100	<-2 TO -3SD	MUW	Normal	Normal	NORMAL	NORMAL
1395	0	4	7	2--5	14.5	102.5	Normal	Normal	Normal	Normal	NORMAL	NORMAL
1396	1	1	8	0--2	8.5	77.5	Normal	Normal	Normal	Normal	NORMAL NIL	NORMAL
1397	1	4	9	2--5	14.9	100	Normal	Normal	Normal	Normal	NORMAL	NORMAL
1398	1	0	11	0--2	9.3	72	Normal	Normal	Normal	Normal	NORMAL NIL	NORMAL
1399	0	3	10	2--5	11.7	87.5	<-2 TO -3SD	MUW	<-3SD	SS	NORMAL	NORMAL
1400	1	0	9	0--2	9.2	73	Normal	Normal	Normal	Normal	NORMAL NIL	NORMAL
1401	0	3	8	2--5	8.9	77.5	<-3SD	SUW	<-3SD	SS	NORMAL	NORMAL
1402	0	0	11	0--2	8.9	73	Normal	Normal	Normal	Normal	NORMAL	NORMAL
1403	0	2	9	2--5	11.5	86	Normal	Normal	<-2SD TO -3SD	MS	NORMAL	NORMAL
1404	1	2	10	2--5	11.2	92	Normal	Normal	Normal	Normal	NORMAL NIL	NORMAL
1405	1	2	10	2--5	9.9	88	<-2 TO -3SD	MUW	Normal	Normal	NORMAL NIL	NORMAL
1406	0	0	10	0--2	8.4	71	Normal	Normal	Normal	Normal	NORMAL	NORMAL
1408	1	2	9	2--5	12.6	90	Normal	Normal	Normal	Normal	NORMAL NIL	NORMAL
1409	0	1	8	0--2	10.9	91	Normal	Normal	>2SD	TALL	<-2SD	MAM
1410	1	3	9	2--5	14.8	97.5	Normal	Normal	Normal	Normal	NORMAL	NORMAL
1411	0	0	10	0--2	7.1	66	<-2 TO -3SD	MUW	<-3SD	SS	NORMAL	NORMAL
1412	1	4	10	2--5	11.7	96	<-3SD	SUW	<-2SD TO -3SD	MS	<-2SD	MAM
1413	0	4	10	2--5	14	98.5	Normal	Normal	<-2SD TO -3SD	MS	NORMAL	NORMAL
1414	0	3	7	2--5	13	97	Normal	Normal	Normal	Normal	NORMAL	NORMAL
1415	0	4	10	2--5	13.3	98	<-2 TO -3SD	MUW	<-2SD TO -3SD	MS	NORMAL	NORMAL
1416	1	3	9	2--5	13.4	99.5	Normal	Normal	Normal	Normal	NORMAL	NORMAL
1417	0	3	8	2--5	11.5	97	<-2 TO -3SD	MUW	Normal	Normal	<-3SD	SAM
1418	0	3	10	2--5	10.6	87	<-3SD	SUW	<-3SD	SS	NORMAL	NORMAL
1419	0	2	8	2--5	13.2	92	Normal	Normal	Normal	Normal	NORMAL	NORMAL
1420	1	2	8	2--5	12	88.5	Normal	Normal	Normal	Normal	NORMAL NIL	NORMAL
1421	1	4	8	2--5	12.6	97	<-2 TO -3SD	MUW	<-2SD TO -3SD	MS	NORMAL	NORMAL
1422	1	2	11	2--5	10.6	87.5	<-2 TO -3SD	MUW	Normal	Normal	NORMAL NIL	NORMAL
1423	1	5	7	5--6	14	103	<-2 TO -3SD	MUW	Normal	Normal	NORMAL	NORMAL
1424	0	3	9	2--5	12.2	92	<-2 TO -3SD	MUW	<-2SD TO -3SD	MS	NORMAL	NORMAL
1425	0	2	9	2--5	9.8	84	<-2 TO -3SD	MUW	<-2SD TO -3SD	MS	NORMAL	NORMAL
1426	0	3	10	2--5	14.2	100	Normal	Normal	Normal	Normal	NORMAL	NORMAL
1427	1	2	11	2--5	11.3	87	Normal	Normal	Normal	Normal	NORMAL NIL	NORMAL
1428	0	2	8	2--5	11.5	91	Normal	Normal	Normal	Normal	NORMAL	NORMAL
1429	0	3	11	2--5	13.7	96	Normal	Normal	Normal	Normal	NORMAL	NORMAL
1430	1	1	7	0--2	8.1	73	<-2 TO -3SD	MUW	<-2SD TO -3SD	MS	NORMAL NIL	NORMAL
1431	1	2	7	2--5	9.3	82	<-2 TO -3SD	MUW	<-2SD TO -3SD	MS	NORMAL NIL	NORMAL
1432	0	3	8	2--5	11.2	86	<-2 TO -3SD	MUW	<-3SD	SS	NORMAL	NORMAL
1433	1	5	11	5--6	17.4	110.5	Normal	Normal	Normal	Normal	NORMAL	NORMAL
1434	1	1	7	0--2	9.4	81	Normal	Normal	Normal	Normal	NORMAL NIL	NORMAL
1435	0	5	9	5--6	16.4	110	Normal	Normal	Normal	Normal	NORMAL	NORMAL
1436	0	2	9	2--5	9.8	85.5	<-2 TO -3SD	MUW	<-2SD TO -3SD	MS	<-2SD	MAM
1437	1	4	9	2--5	13.2	99	<-2 TO -3SD	MUW	Normal	Normal	NORMAL	NORMAL
1438	0	2	8	2--5	13.5	93	Normal	Normal	Normal	Normal	NORMAL	NORMAL
1440	0	1	8	0--2	11.6	86.5	Normal	Normal	Normal	Normal	NORMAL	NORMAL
1441	1	3	9	2--5	12.8	92	Normal	Normal	<-2SD TO -3SD	MS	NORMAL	NORMAL
1442	0	2	7	2--5	13.7	91	Normal	Normal	Normal	Normal	NORMAL	NORMAL
1443	0	3	7	2--5	11.6	93	<-2 TO -3SD	MUW	Normal	Normal	<-2SD	MAM
1444	1	1	8	0--2	12.2	78	Normal	Normal	Normal	Normal	>2SD	OVERNOURISHED
1445	1	5	7	5--6	14	101.5	<-2 TO -3SD	MUW	<-2SD TO -3SD	MS	NORMAL	NORMAL
1446	1	4	11	2--5	17.5	99.5	Normal	Normal	<-2SD TO -3SD	MS	NORMAL	NORMAL
1447	0	3	8	2--5	10.1	91	<-3SD	SUW	<-2SD TO -3SD	MS	NORMAL	NORMAL
1448	0	1	11	0--2	9.5	79	<-2 TO -3SD	MUW	<-2SD TO -3SD	MS	NORMAL	NORMAL
1449	1	1	9	0--2	9.5	77	Normal	Normal	<-2SD TO -3SD	MS	NORMAL NIL	NORMAL
1450	0	5	11	5--6	14.3	108.5	<-2 TO -3SD	MUW	Normal	Normal	<-2SD	MAM
1451	0	2	8	2--5	10.9	85.5	Normal	Normal	<-2SD TO -3SD	MS	NORMAL	NORMAL
1452	0	1	11	0--2	10.9	83	Normal	Normal	Normal	Normal	NORMAL	NORMAL
1453	0	2	9	2--5	12.4	90	Normal	Normal	Normal	Normal	NORMAL	NORMAL
1454	0	0	11	0--2	6.7	71.6	<-3SD	SUW	Normal	Normal	<-3SD	SAM
1455	1	4	8	2--5	13.4	99	Normal	Normal	Normal	Normal	NORMAL	NORMAL
1456	1	0	8	0--2	8.1	62	Normal	Normal	<-2SD TO -3SD	MS	>2SD	OVERNOURISHED
1457	0	4	11	2--5	13.5	98	<-2 TO -3SD	MUW	<-2SD TO -3SD	MS	NORMAL	NORMAL
1458	0	5	8	5--6	14.5	106	<-2 TO -3SD	MUW	Normal	Normal	NORMAL	NORMAL
1459	0	1	7	0--2	9	77	Normal	Normal	<-2SD TO -3SD	MS	NORMAL	NORMAL
1460	0	1	10	0--2	10	80	Normal	Normal	<-2SD TO -3SD	MS	NORMAL	NORMAL
1461	0	4	9	2--5	15.4	104	Normal	Normal	Normal	Normal	NORMAL	NORMAL
1462	0	0	8	0--2	8.4	69	Normal	Normal	Normal	Normal	NORMAL	NORMAL
1463	0	4	10	2--5	14.9	106	Normal	Normal	Normal	Normal	NORMAL	NORMAL
1464	0	0	10	0--2	9.9	66	Normal	Normal	<-3SD	SS	>3SD	OVERNOURISHED
1465	1	2	10	2--5	13.6	91	Normal	Normal	Normal	Normal	NORMAL NIL	NORMAL
1466	1	2	10	2--5	10.2	83.5	<-2 TO -3SD	MUW	<-2SD TO -3SD	MS	NORMAL NIL	NORMAL
1467	1	2	9	2--5	11.6	87	Normal	Normal	Normal	Normal	NORMAL NIL	NORMAL
1468	1	1	9	0--2	9.8	81	Normal	Normal	Normal	Normal	NORMAL NIL	NORMAL
1469	1	3	10	2--5	12.5	96	Normal	Normal	Normal	Normal	NORMAL	NORMAL
1470	1	4	11	2--5	15.6	104	Normal	Normal	Normal	Normal	NORMAL	NORMAL
1471	0	5	7	5--6	15.6	109	Normal	Normal	Normal	Normal	NORMAL	NORMAL
1472	1	2	7	2--5	12.4	89	Normal	Normal	Normal	Normal	NORMAL NIL	NORMAL
1473	0	0	10	0--2	8	66	Normal	Normal	<-3SD	SS	NORMAL	NORMAL
1474	0	3	10	2--5	14.6	97	Normal	Normal	Normal	Normal	NORMAL	NORMAL
1475	0	2	10	2--5	12.1	89.5	Normal	Normal	Normal	Normal	NORMAL	NORMAL
1476	1	2	10	2--5	11.8	88.5	Normal	Normal	Normal	Normal	NORMAL NIL	NORMAL
1477	0	5	8	5--6	16.5	108.5	Normal	Normal	Normal	Normal	NORMAL	NORMAL
1478	0	5	7	5--6	14.7	103	<-2 TO -3SD	MUW	<-2SD TO -3SD	MS	NORMAL	NORMAL
1479	0	4	9	2--5	14.2	101.5	Normal	Normal	Normal	Normal	NORMAL	NORMAL
1480	1	2	9	2--5	11	85.5	Normal	Normal	<-2SD TO -3SD	MS	NORMAL NIL	NORMAL
1481	1	2	8	2--5	12.3	93	Normal	Normal	Normal	Normal	NORMAL NIL	NORMAL
1482	1	4	10	2--5	14.2	96.5	Normal	Normal	<-2SD TO -3SD	MS	NORMAL	NORMAL
1483	0	1	9	0--2	9.4	81	Normal	Normal	Normal	Normal	NORMAL	NORMAL
1484	0	1	9	0--2	9.2	81	<-2 TO -3SD	MUW	Normal	Normal	NORMAL	NORMAL
1485	0	4	10	2--5	13.4	100	<-2 TO -3SD	MUW	Normal	Normal	NORMAL	NORMAL
1486	0	3	10	2--5	13.5	95	Normal	Normal	Normal	Normal	NORMAL	NORMAL
1487	1	3	9	2--5	11.8	90	<-2 TO -3SD	MUW	<-2SD TO -3SD	MS	NORMAL	NORMAL
1488	0	2	10	2--5	11.6	89	Normal	Normal	Normal	Normal	NORMAL	NORMAL
1490	1	2	10	2--5	13.1	95	Normal	Normal	Normal	Normal	NORMAL NIL	NORMAL
1491	1	4	8	2--5	13.7	104	Normal	Normal	Normal	Normal	<-2SD	MAM
1492	1	3	8	2--5	11.9	95	Normal	Normal	Normal	Normal	NORMAL	NORMAL
1493	0	3	7	2--5	13.5	101.5	Normal	Normal	Normal	Normal	NORMAL	NORMAL
1494	0	4	10	2--5	17.5	113	Normal	Normal	Normal	Normal	NORMAL	NORMAL
1495	1	2	7	2--5	11.8	88.5	Normal	Normal	Normal	Normal	NORMAL NIL	NORMAL
1496	1	3	10	2--5	11.8	91	<-2 TO -3SD	MUW	<-2SD TO -3SD	MS	NORMAL	NORMAL
1497	1	3	7	2--5	14.4	102	Normal	Normal	Normal	Normal	NORMAL	NORMAL
1498	1	1	9	0--2	8.6	76	<-2 TO -3SD	MUW	<-2SD TO -3SD	MS	NORMAL NIL	NORMAL
1499	1	4	9	2--5	14.5	102	Normal	Normal	Normal	Normal	NORMAL	NORMAL
1501	1	1	10	0--2	10.9	80	Normal	Normal	Normal	Normal	NORMAL NIL	NORMAL
1502	1	3	8	2--5	12	92	Normal	Normal	<-2SD TO -3SD	MS	NORMAL	NORMAL
1503	0	2	9	2--5	10.2	83	<-2 TO -3SD	MUW	<-3SD	SS	NORMAL	NORMAL
1504	1	5	9	5--6	18	118.5	Normal	Normal	Normal	Normal	NORMAL	NORMAL
1505	0	3	8	2--5	12.5	100	Normal	Normal	Normal	Normal	<-2SD	MAM
1506	0	1	8	0--2	9.2	75	Normal	Normal	<-3SD	SS	NORMAL	NORMAL
1507	0	4	11	2--5	15.7	104	Normal	Normal	Normal	Normal	NORMAL	NORMAL
1509	1	4	7	2--5	13.5	96.5	Normal	Normal	<-2SD TO -3SD	MS	NORMAL	NORMAL
1510	0	1	9	0--2	10.9	85.5	Normal	Normal	Normal	Normal	NORMAL	NORMAL
1511	1	2	10	2--5	11.8	89.5	Normal	Normal	Normal	Normal	NORMAL NIL	NORMAL
1512	1	5	10	5--6	14.2	104.5	<-2 TO -3SD	MUW	Normal	Normal	NORMAL	NORMAL
1513	1	5	9	5--6	19.3	111	Normal	Normal	Normal	Normal	NORMAL	NORMAL
1514	1	4	10	2--5	15.1	103.5	Normal	Normal	Normal	Normal	NORMAL	NORMAL
1515	1	4	11	2--5	16.3	104	Normal	Normal	Normal	Normal	NORMAL	NORMAL
1516	0	1	11	0--2	12.1	84	Normal	Normal	Normal	Normal	NORMAL	NORMAL
1517	0	3	10	2--5	12.8	94	Normal	Normal	<-2SD TO -3SD	MS	NORMAL	NORMAL
1518	1	1	10	0--2	11.9	85	Normal	Normal	Normal	Normal	NORMAL NIL	NORMAL
1519	1	5	8	5--6	17	108	Normal	Normal	Normal	Normal	NORMAL	NORMAL
1520	1	3	8	2--5	12.8	92.5	Normal	Normal	Normal	Normal	NORMAL	NORMAL
1521	1	5	11	5--6	19.5	114	Normal	Normal	Normal	Normal	NORMAL	NORMAL
1522	0	4	10	2--5	14.2	96	Normal	Normal	<-2SD TO -3SD	MS	NORMAL	NORMAL
1523	0	5	11	5--6	16.5	109.5	Normal	Normal	Normal	Normal	NORMAL	NORMAL
1524	0	3	8	2--5	12.3	92.5	Normal	Normal	<-2SD TO -3SD	MS	NORMAL	NORMAL
1525	0	3	11	2--5	14.4	99.5	Normal	Normal	Normal	Normal	NORMAL	NORMAL
1526	1	4	10	2--5	16.8	110.5	Normal	Normal	Normal	Normal	NORMAL	NORMAL
1527	1	4	8	2--5	16.3	105.5	Normal	Normal	Normal	Normal	NORMAL	NORMAL
1528	0	5	8	5--6	12.6	109.5	<-3SD	SUW	Normal	Normal	<-3SD	SAM
1529	1	5	10	5--6	16.4	108	Normal	Normal	Normal	Normal	NORMAL	NORMAL
1530	1	5	7	5--6	13	101	<-3SD	SUW	<-2SD TO -3SD	MS	<-2SD	MAM
1531	0	2	11	2--5	11.1	86	<-2 TO -3SD	MUW	<-2SD TO -3SD	MS	NORMAL	NORMAL
1532	0	5	9	5--6	14.5	109	<-2 TO -3SD	MUW	Normal	Normal	<-2SD	MAM
1533	0	3	8	2--5	12.1	97	<-2 TO -3SD	MUW	Normal	Normal	NORMAL	NORMAL
1534	0	2	11	2--5	11.7	88	Normal	Normal	<-2SD TO -3SD	MS	NORMAL	NORMAL
1535	0	5	9	5--6	14.7	110	<-2 TO -3SD	MUW	Normal	Normal	<-2SD	MAM
1536	1	2	10	2--5	10.9	82	Normal	Normal	<-3SD	SS	NORMAL NIL	NORMAL
1537	1	1	8	0--2	13.2	91	Normal	Normal	>2SD	TALL	NORMAL NIL	NORMAL
1539	1	5	11	5--6	14.2	111	<-2 TO -3SD	MUW	Normal	Normal	<-3SD	SAM
1540	1	5	10	5--6	15.6	114	Normal	Normal	Normal	Normal	<-2SD	MAM
1541	0	3	9	2--5	15.2	104	Normal	Normal	Normal	Normal	NORMAL	NORMAL
1542	0	2	8	2--5	13.4	97	Normal	Normal	Normal	Normal	NORMAL	NORMAL
1543	1	5	9	5--6	13.9	108	<-2 TO -3SD	MUW	Normal	Normal	NORMAL	NORMAL
1544	1	2	10	2--5	10.5	89.5	<-2 TO -3SD	MUW	Normal	Normal	NORMAL NIL	NORMAL
1545	0	3	10	2--5	14.5	98.5	Normal	Normal	Normal	Normal	NORMAL	NORMAL
1546	1	5	11	5--6	15.3	109	Normal	Normal	Normal	Normal	NORMAL	NORMAL
1547	1	5	9	5--6	19.4	114.5	Normal	Normal	Normal	Normal	NORMAL	NORMAL
1548	0	4	10	2--5	15.7	103.5	Normal	Normal	Normal	Normal	NORMAL	NORMAL
1549	0	5	10	5--6	17.4	110.5	Normal	Normal	Normal	Normal	NORMAL	NORMAL
1550	0	4	9	2--5	19.1	106	Normal	Normal	Normal	Normal	NORMAL	NORMAL
1551	0	0	8	0--2	15	95	>2SD	OVERWEIGHT	>2SD	TALL	NORMAL	NORMAL
1552	0	3	7	2--5	10.6	88.5	<-3SD	SUW	<-2SD TO -3SD	MS	NORMAL	NORMAL
1553	1	2	7	2--5	8.5	86.5	<-3SD	SUW	Normal	Normal	<-3SD	SAM
1554	1	4	8	2--5	12.3	92.5	<-2 TO -3SD	MUW	<-3SD	SS	NORMAL	NORMAL
1555	0	4	11	2--5	16.5	108	Normal	Normal	Normal	Normal	NORMAL	NORMAL
1556	0	4	11	2--5	15.3	103	Normal	Normal	Normal	Normal	NORMAL	NORMAL
1557	0	5	8	5--6	16.9	108	Normal	Normal	Normal	Normal	NORMAL	NORMAL
1558	1	2	11	2--5	12	76	Normal	Normal	<-3SD	SS	>2SD	OVERNOURISHED
1559	1	2	8	2--5	11.5	90	Normal	Normal	Normal	Normal	NORMAL NIL	NORMAL
1560	1	2	11	2--5	10.2	89	<-2 TO -3SD	MUW	Normal	Normal	NORMAL NIL	NORMAL
1561	0	3	8	2--5	16	101	Normal	Normal	Normal	Normal	NORMAL	NORMAL
1562	1	4	7	2--5	16	105	Normal	Normal	Normal	Normal	NORMAL	NORMAL
1563	0	2	8	2--5	11	86	Normal	Normal	<-2SD TO -3SD	MS	NORMAL	NORMAL
1564	0	3	11	2--5	14	97	Normal	Normal	Normal	Normal	NORMAL	NORMAL
1565	0	3	8	2--5	14	99	Normal	Normal	Normal	Normal	NORMAL	NORMAL
1566	0	5	10	5--6	19	112	Normal	Normal	Normal	Normal	NORMAL	NORMAL
1567	1	1	8	0--2	18	105	Normal	Normal	>2SD	TALL	NORMAL NIL	NORMAL
1568	0	4	8	2--5	14.2	101.5	Normal	Normal	Normal	Normal	NORMAL	NORMAL
1569	1	2	11	2--5	10.6	87	<-2 TO -3SD	MUW	Normal	Normal	NORMAL NIL	NORMAL
1570	1	2	9	2--5	10	84.5	<-2 TO -3SD	MUW	<-2SD TO -3SD	MS	NORMAL NIL	NORMAL
1571	0	5	10	5--6	13,2	100	Normal	Normal	<-3SD	SS	<-2SD	MAM
1572	0	4	11	2--5	15	106	Normal	Normal	Normal	Normal	NORMAL	NORMAL
1573	0	2	10	2--5	14	97	Normal	Normal	Normal	Normal	NORMAL	NORMAL
1574	1	2	9	2--5	14.7	105	Normal	Normal	>2SD	TALL	NORMAL NIL	NORMAL
1575	1	4	10	2--5	15	106.5	Normal	Normal	Normal	Normal	NORMAL	NORMAL
1576	1	3	10	2--5	13	93	Normal	Normal	<-2SD TO -3SD	MS	NORMAL	NORMAL
1577	1	3	10	2--5	13	93	Normal	Normal	<-2SD TO -3SD	MS	NORMAL	NORMAL
1578	0	5	8	5--6	15	106	<-2 TO -3SD	MUW	Normal	Normal	NORMAL	NORMAL
1579	0	1	9	0--2	13	96	Normal	Normal	>2SD	TALL	NORMAL	NORMAL
1580	0	3	8	2--5	13	94.5	Normal	Normal	Normal	Normal	NORMAL	NORMAL
1581	1	3	8	2--5	14	97	Normal	Normal	Normal	Normal	NORMAL	NORMAL
1582	1	0	11	0--2	11.6	87.5	>2SD	OVERWEIGHT	>2SD	TALL	NORMAL NIL	NORMAL
1583	0	1	10	0--2	11	82.5	Normal	Normal	Normal	Normal	NORMAL	NORMAL
1584	1	1	8	0--2	10	78	Normal	Normal	Normal	Normal	NORMAL NIL	NORMAL
1585	0	4	7	2--5	17	104	Normal	Normal	Normal	Normal	NORMAL	NORMAL
1586	1	4	7	2--5	15	105.5	Normal	Normal	Normal	Normal	NORMAL	NORMAL
1587	1	1	11	0--2	15.5	99	Normal	Normal	>2SD	TALL	NORMAL NIL	NORMAL
1588	1	2	10	2--5	15	98	Normal	Normal	Normal	Normal	NORMAL NIL	NORMAL
1589	0	1	11	0--2	12	83	Normal	Normal	Normal	Normal	NORMAL	NORMAL
1590	1	2	10	2--5	12	88.5	Normal	Normal	Normal	Normal	NORMAL NIL	NORMAL
1591	0	1	9	0--2	16	104.5	>2SD	OVERWEIGHT	>2SD	TALL	NORMAL	NORMAL
1592	0	1	9	0--2	13.8	101	Normal	Normal	>2SD	TALL	NORMAL	NORMAL
1593	1	5	7	5--6	13	96.5	<-3SD	SUW	<-3SD	SS	NORMAL	NORMAL
1594	0	2	8	2--5	12	85.5	Normal	Normal	<-2SD TO -3SD	MS	NORMAL	NORMAL
1595	1	2	7	2--5	12	89	Normal	Normal	Normal	Normal	NORMAL NIL	NORMAL
1596	0	2	7	2--5	11.9	95	Normal	Normal	Normal	Normal	<-2SD	MAM
1597	1	3	9	2--5	12.1	98	Normal	Normal	Normal	Normal	<-2SD	MAM
1598	1	2	10	2--5	10.7	84	Normal	Normal	<-2SD TO -3SD	MS	NORMAL NIL	NORMAL
1599	1	3	7	2--5	10.8	86	<-2 TO -3SD	MUW	<-3SD	SS	NORMAL	NORMAL
1600	0	2	7	2--5	12	88.5	Normal	Normal	Normal	Normal	NORMAL	NORMAL
1601	1	1	9	0--2	8.8	81	Normal	Normal	Normal	Normal	NORMAL NIL	NORMAL
1602	0	2	8	2--5	13.6	94	Normal	Normal	Normal	Normal	NORMAL	NORMAL
1603	0	2	8	2--5	13	88.5	Normal	Normal	Normal	Normal	NORMAL	NORMAL
1604	0	4	11	2--5	16.4	107	Normal	Normal	Normal	Normal	NORMAL	NORMAL
1605	0	4	10	2--5	15.9	102	Normal	Normal	Normal	Normal	NORMAL	NORMAL
1606	0	4	7	2--5	13.1	97	<-2 TO -3SD	MUW	<-2SD TO -3SD	MS	NORMAL	NORMAL
1607	1	4	7	2--5	12.1	99	<-2 TO -3SD	MUW	Normal	Normal	<-2SD	MAM
1608	0	2	10	2--5	12.8	93	Normal	Normal	Normal	Normal	<-3SD	MAM
1609	1	2	11	2--5	12	91	Normal	Normal	Normal	Normal	NORMAL NIL	NORMAL
1610	1	2	8	2--5	10.4	83	Normal	Normal	<-2SD TO -3SD	MS	NORMAL NIL	NORMAL
1611	1	2	11	2--5	14.2	92.5	Normal	Normal	Normal	Normal	NORMAL NIL	NORMAL
1612	1	2	8	2--5	10.3	79	<-2 TO -3SD	MUW	<-3SD	SS	NORMAL NIL	NORMAL
1613	1	2	10	2--5	11.4	87	Normal	Normal	Normal	Normal	NORMAL NIL	NORMAL
1614	1	5	8	5--6	11.4	87	<-3SD	SUW	<-3SD	SS	NORMAL	NORMAL
1615	1	4	8	2--5	10.9	91	<-3SD	SUW	<-3SD	SS	<-2SD	MAM
1616	0	2	10	2--5	11.5	88	Normal	Normal	Normal	Normal	NORMAL	NORMAL
1617	0	2	8	2--5	12.2	91	Normal	Normal	Normal	Normal	NORMAL	NORMAL
1618	0	4	9	2--5	15.5	105	Normal	Normal	Normal	Normal	NORMAL	NORMAL
1619	1	3	10	2--5	17.8	99	Normal	Normal	Normal	Normal	NORMAL	NORMAL
1620	0	4	10	2--5	13.1	101.5	<-2 TO -3SD	MUW	Normal	Normal	<-2SD	MAM
1621	0	1	7	0--2	10.9	94.5	Normal	Normal	>2SD	TALL	<-2SD	MAM
1622	1	2	11	2--5	8.4	82	<-3SD	SUW	<-3SD	SS	<-2SD	MAM
1623	0	3	10	2--5	12.8	97.5	Normal	Normal	Normal	Normal	NORMAL	NORMAL
1624	0	2	9	2--5	13.1	88	Normal	Normal	Normal	Normal	NORMAL	NORMAL
1625	1	4	8	2--5	16.6	105.5	Normal	Normal	Normal	Normal	NORMAL	NORMAL
1626	0	3	9	2--5	14	94	Normal	Normal	Normal	Normal	NORMAL	NORMAL
1627	0	2	11	2--5	8.9	85	<-3SD	SUW	<-2SD TO -3SD	MS	NORMAL	NORMAL
1629	0	2	11	2--5	11.6	88	Normal	Normal	<-2SD TO -3SD	MS	NORMAL	NORMAL
1631	1	3	8	2--5	12.8	96	Normal	Normal	Normal	Normal	NORMAL	NORMAL
1632	1	5	7	5--6	16.3	111	Normal	Normal	Normal	Normal	NORMAL	NORMAL
1633	1	3	8	2--5	12.9	94	Normal	Normal	Normal	Normal	NORMAL	NORMAL
1634	1	3	7	2--5	12.3	93	Normal	Normal	Normal	Normal	NORMAL	NORMAL
1636	0	2	11	2--5	11	83	<-2 TO -3SD	MUW	<-3SD	SS	NORMAL	NORMAL
1637	0	4	8	2--5	13	98.5	<-2 TO -3SD	MUW	<-2SD TO -3SD	MS	NORMAL	NORMAL
1638	0	3	8	2--5	12	93.5	<-2 TO -3SD	MUW	Normal	Normal	NORMAL	NORMAL
1639	0	5	8	5--6	13.5	99.5	<-3SD	SUW	<-3SD	SS	NORMAL	NORMAL
1640	1	5	11	5--6	15	102.5	<-2 TO -3SD	MUW	<-2SD TO -3SD	MS	NORMAL	NORMAL
1641	1	2	7	2--5	9	79.5	<-3SD	SUW	<-3SD	SS	NORMAL NIL	NORMAL
1642	1	2	10	2--5	11	89	Normal	Normal	Normal	Normal	NORMAL NIL	NORMAL
1643	0	1	9	0--2	9	78	<-2 TO -3SD	MUW	<-2SD TO -3SD	MS	NORMAL	NORMAL
1644	1	5	9	5--6	14	109	<-2 TO -3SD	MUW	Normal	Normal	<-2SD	MAM
1645	0	1	8	0--2	11	86	Normal	Normal	Normal	Normal	NORMAL	NORMAL
1646	1	5	8	5--6	14	107.5	<-2 TO -3SD	MUW	Normal	Normal	<-2SD	MAM
1647	1	2	9	2--5	12	91	Normal	Normal	Normal	Normal	NORMAL NIL	NORMAL
1648	0	3	9	2--5	11	88	<-2 TO -3SD	MUW	<-3SD	SS	NORMAL	NORMAL
1649	0	3	9	2--5	11	94	<-2 TO -3SD	MUW	Normal	Normal	<-2SD	MAM
1650	0	2	7	2--5	17	112	Normal	Normal	>2SD	TALL	NORMAL	NORMAL
1651	1	4	10	2--5	18.3	108	Normal	Normal	Normal	Normal	NORMAL	NORMAL
1652	0	3	7	2--5	9.3	87	<-3SD	SUW	<-3SD	SS	NORMAL	NORMAL
1653	1	1	11	0--2	11.7	87.5	Normal	Normal	Normal	Normal	NORMAL NIL	NORMAL
1654	0	4	7	2--5	19.5	114	Normal	Normal	Normal	Normal	NORMAL	NORMAL
1655	0	3	11	2--5	12.9	98	Normal	Normal	Normal	Normal	NORMAL	NORMAL
1656	0	4	11	2--5	16.4	99	Normal	Normal	<-2SD TO -3SD	MS	NORMAL	NORMAL
1657	0	4	9	2--5	16.6	105.5	Normal	Normal	Normal	Normal	NORMAL	NORMAL
1658	0	3	10	2--5	11.7	99	<-2 TO -3SD	MUW	Normal	Normal	<-3SD	SAM
1659	1	4	7	2--5	18.1	111	Normal	Normal	Normal	Normal	NORMAL	NORMAL
1660	0	3	11	2--5	12.5	95	<-2 TO -3SD	MUW	Normal	Normal	NORMAL	NORMAL
1661	1	1	11	0--2	11.5	69.5	Normal	Normal	<-3SD	SS	>3SD	OVERNOURISHED
1662	1	2	10	2--5	12.7	89	Normal	Normal	Normal	Normal	NORMAL NIL	NORMAL
1663	0	3	10	2--5	13.9	94.5	Normal	Normal	Normal	Normal	NORMAL	NORMAL
1664	0	4	8	2--5	16.2	107	Normal	Normal	Normal	Normal	NORMAL	NORMAL
1665	0	4	10	2--5	15.4	107.5	Normal	Normal	Normal	Normal	NORMAL	NORMAL
1666	1	4	7	2--5	15.5	96.5	Normal	Normal	<-2SD TO -3SD	MS	NORMAL	NORMAL
1667	0	3	7	2--5	9.7	84	<-3SD	SUW	<-3SD	SS	NORMAL	NORMAL
1668	0	3	10	2--5	15.9	104	Normal	Normal	Normal	Normal	NORMAL	NORMAL
1669	0	2	10	2--5	13.7	94.5	Normal	Normal	Normal	Normal	NORMAL	NORMAL
1670	0	5	9	5--6	16.7	109.5	Normal	Normal	Normal	Normal	NORMAL	NORMAL
1671	0	2	10	2--5	11.5	88	Normal	Normal	Normal	Normal	NORMAL	NORMAL
1672	0	5	11	5--6	16.2	108	Normal	Normal	Normal	Normal	NORMAL	NORMAL
1673	0	3	8	2--5	12.1	90	<-2 TO -3SD	MUW	<-2SD TO -3SD	MS	NORMAL	NORMAL
1675	0	4	7	2--5	17.2	101.5	Normal	Normal	Normal	Normal	NORMAL	NORMAL
1676	1	3	8	2--5	11.2	89	<-2 TO -3SD	MUW	<-2SD TO -3SD	MS	NORMAL	NORMAL
1677	1	2	9	2--5	9.7	88.5	<-2 TO -3SD	MUW	Normal	Normal	<-2SD	MAM
1678	0	3	11	2--5	15.4	108	Normal	Normal	Normal	Normal	NORMAL	NORMAL
1679	0	3	8	2--5	12	92	<-2 TO -3SD	MUW	<-2SD TO -3SD	MS	NORMAL	NORMAL
1680	1	5	11	5--6	14.2	111	<-2 TO -3SD	MUW	Normal	Normal	<-3SD	SAM
1681	1	5	11	5--6	19.2	120	Normal	Normal	Normal	Normal	NORMAL	NORMAL
1682	0	3	7	2--5	11.5	87	<-2 TO -3SD	MUW	<-3SD	SS	NORMAL	NORMAL
1683	1	3	11	2--5	11.2	91	<-2 TO -3SD	MUW	<-2SD TO -3SD	MS	NORMAL	NORMAL
1684	1	2	10	2--5	13.1	92.5	Normal	Normal	Normal	Normal	NORMAL NIL	NORMAL
1685	1	1	9	0--2	8.2	76.5	<-2 TO -3SD	MUW	<-2SD TO -3SD	MS	NORMAL NIL	NORMAL
1686	1	2	8	2--5	8.8	77	<-3SD	SUW	<-3SD	SS	NORMAL NIL	NORMAL
1687	0	2	9	2--5	12.9	93.5	Normal	Normal	Normal	Normal	NORMAL	NORMAL
1689	0	4	9	2--5	13.3	93.5	<-2 TO -3SD	MUW	<-3SD	SS	NORMAL	NORMAL
1690	1	2	8	2--5	10.5	81	Normal	Normal	<-3SD	SS	NORMAL NIL	NORMAL
1691	0	5	8	5--6	14.5	106	<-2 TO -3SD	MUW	Normal	Normal	<-2SD	MAM
1692	1	5	11	5--6	14.6	109	<-2 TO -3SD	MUW	Normal	Normal	NORMAL	NORMAL
1693	1	5	8	5--6	16.2	107.5	Normal	Normal	Normal	Normal	NORMAL	NORMAL
1694	0	5	11	5--6	10.8	87.5	<-3SD	SUW	<-3SD	SS	NORMAL	NORMAL
1695	1	2	8	2--5	10	85.5	<-2 TO -3SD	MUW	Normal	Normal	NORMAL NIL	NORMAL
1696	0	2	7	2--5	9.7	84	<-2 TO -3SD	MUW	<-2SD TO -3SD	MS	NORMAL	NORMAL
1698	1	3	11	2--5	12.2	92.5	<-2 TO -3SD	MUW	<-2SD TO -3SD	MS	NORMAL	NORMAL
1699	0	4	8	2--5	10.9	98	<-3SD	SUW	<-2SD TO -3SD	MS	<-3SD	SAM
1700	1	5	10	5--6	19	110.5	Normal	Normal	Normal	Normal	NORMAL	NORMAL
1701	0	4	11	2--5	17	105.5	Normal	Normal	Normal	Normal	NORMAL	NORMAL
1702	0	3	10	2--5	13	98.5	Normal	Normal	Normal	Normal	NORMAL	NORMAL
1703	1	5	7	5--6	13	99	<-3SD	SUW	<-2SD TO -3SD	MS	NORMAL	NORMAL
1704	1	1	10	0--2	12	88	Normal	Normal	Normal	Normal	NORMAL NIL	NORMAL
1705	1	2	11	2--5	13	92	Normal	Normal	Normal	Normal	NORMAL NIL	NORMAL
1706	0	2	10	2--5	11	84.5	<-2 TO -3SD	MUW	<-2SD TO -3SD	MS	NORMAL	NORMAL
1707	0	3	10	2--5	13	100	Normal	Normal	Normal	Normal	<-2SD	MAM
1708	1	5	7	5--6	16	102	Normal	Normal	<-2SD TO -3SD	MS	NORMAL	NORMAL
1709	0	2	11	2--5	12	91	Normal	Normal	Normal	Normal	NORMAL	NORMAL
1710	1	3	8	2--5	13	96.5	Normal	Normal	Normal	Normal	NORMAL	NORMAL
1711	0	2	10	2--5	14	94	Normal	Normal	Normal	Normal	NORMAL	NORMAL
1712	1	3	11	2--5	14	96	Normal	Normal	Normal	Normal	NORMAL	NORMAL
1713	0	4	8	2--5	14	99	Normal	Normal	Normal	Normal	NORMAL	NORMAL
1714	1	2	7	2--5	13	90	Normal	Normal	Normal	Normal	NORMAL NIL	NORMAL
1715	1	1	8	0--2	10	79	Normal	Normal	Normal	Normal	NORMAL NIL	NORMAL
1716	1	1	7	0--2	9	75	Normal	Normal	<-2SD TO -3SD	MS	NORMAL NIL	NORMAL
1717	1	3	10	2--5	11	93	<-2 TO -3SD	MUW	<-2SD TO -3SD	MS	<-2SD	MAM
1718	1	4	10	2--5	15	102	Normal	Normal	Normal	Normal	NORMAL	NORMAL
1719	0	3	7	2--5	14	94	Normal	Normal	Normal	Normal	NORMAL	NORMAL
1721	0	0	11	0--2	9	70	Normal	Normal	Normal	Normal	NORMAL	NORMAL
1723	1	5	8	5--6	10	89	<-3SD	SUW	<-3SD	SS	<-2SD	MAM
1724	1	4	8	2--5	17	104	Normal	Normal	Normal	Normal	NORMAL	NORMAL
1725	0	1	7	0--2	11	84	Normal	Normal	Normal	Normal	NORMAL	NORMAL
1726	0	2	11	2--5	13	93.5	Normal	Normal	Normal	Normal	NORMAL	NORMAL
1727	0	4	8	2--5	15	101.5	Normal	Normal	Normal	Normal	NORMAL	NORMAL
1728	1	2	7	2--5	12	85.5	Normal	Normal	Normal	Normal	NORMAL NIL	NORMAL
1729	1	1	7	0--2	10	80.5	Normal	Normal	Normal	Normal	NORMAL NIL	NORMAL
1730	0	5	8	5--6	16	107.5	Normal	Normal	Normal	Normal	NORMAL	NORMAL
1731	0	2	11	2--5	14	89	Normal	Normal	Normal	Normal	NORMAL	NORMAL
1732	0	3	8	2--5	12	96.5	<-2 TO -3SD	MUW	Normal	Normal	<-2SD	MAM
1733	0	1	10	0--2	11	81	Normal	Normal	Normal	Normal	NORMAL	NORMAL
1734	1	5	9	5--6	16	107.5	Normal	Normal	Normal	Normal	NORMAL	NORMAL
1735	0	5	11	5--6	17	106.5	Normal	Normal	Normal	Normal	NORMAL	NORMAL
1736	1	4	8	2--5	16	106.5	Normal	Normal	Normal	Normal	NORMAL	NORMAL
1737	1	5	7	5--6	13	100.5	<-3SD	SUW	<-2SD TO -3SD	MS	NORMAL	NORMAL
1738	0	3	11	2--5	15	99.5	Normal	Normal	Normal	Normal	NORMAL	NORMAL
1740	1	4	7	2--5	18	103.5	Normal	Normal	Normal	Normal	NORMAL	NORMAL
1741	0	5	11	5--6	14	101.5	<-2 TO -3SD	MUW	<-2SD TO -3SD	MS	NORMAL	NORMAL
1742	0	2	7	2--5	11	85.5	Normal	Normal	<-2SD TO -3SD	MS	NORMAL	NORMAL
1743	1	2	10	2--5	10	84.5	<-2 TO -3SD	MUW	<-2SD TO -3SD	MS	NORMAL NIL	NORMAL
1744	1	5	7	5--6	15	105.5	Normal	Normal	Normal	Normal	NORMAL	NORMAL
1745	0	2	7	2--5	12	91	Normal	Normal	Normal	Normal	NORMAL	NORMAL
1746	1	2	7	2--5	15	101	Normal	Normal	>2SD	TALL	NORMAL NIL	NORMAL
1748	0	4	7	2--5	15	106	Normal	Normal	Normal	Normal	NORMAL	NORMAL
1749	0	2	7	2--5	10	82.5	<-2 TO -3SD	MUW	<-2SD TO -3SD	MS	NORMAL	NORMAL
1750	1	5	11	5--6	15	108.5	<-2 TO -3SD	MUW	Normal	Normal	NORMAL	NORMAL
1751	1	3	9	2--5	11	86	<-2 TO -3SD	MUW	<-3SD	SS	NORMAL	NORMAL
1752	1	2	9	2--5	11	89	Normal	Normal	Normal	Normal	NORMAL NIL	NORMAL
1753	0	4	10	2--5	15	105	Normal	Normal	Normal	Normal	NORMAL	NORMAL
1754	0	3	10	2--5	16	97.5	Normal	Normal	Normal	Normal	NORMAL	NORMAL
1755	1	3	7	2--5	10	93	<-3SD	SUW	Normal	Normal	<-3SD	SAM
1756	0	2	9	2--5	11	87	Normal	Normal	Normal	Normal	NORMAL	NORMAL
1757	0	2	7	2--5	12	84	Normal	Normal	<-2SD TO -3SD	MS	NORMAL	NORMAL
1758	0	4	9	2--5	10	79	<-3SD	SUW	<-3SD	SS	NORMAL	NORMAL
1759	0	4	10	2--5	15	101.5	Normal	Normal	Normal	Normal	NORMAL	NORMAL
1760	0	2	10	2--5	10	81	<-2 TO -3SD	MUW	<-3SD	SS	NORMAL	NORMAL
1761	0	3	9	2--5	12	86.5	<-2 TO -3SD	MUW	<-3SD	SS	NORMAL	NORMAL
1762	0	1	9	0--2	12	81.5	Normal	Normal	Normal	Normal	NORMAL	NORMAL
1763	1	3	7	2--5	12	95.5	Normal	Normal	Normal	Normal	NORMAL	NORMAL
1764	1	3	11	2--5	15	98.5	Normal	Normal	Normal	Normal	NORMAL	NORMAL
1765	0	4	8	2--5	12	96	<-3SD	SUW	<-2SD TO -3SD	MS	<-2SD	MAM
1766	0	4	10	2--5	15	95	Normal	Normal	<-3SD	SS	NORMAL	NORMAL
1767	1	2	7	2--5	10	79.5	<-2 TO -3SD	MUW	<-3SD	SS	NORMAL NIL	NORMAL
1768	0	5	10	5--6	15	107	<-2 TO -3SD	MUW	Normal	Normal	NORMAL	NORMAL
1770	1	2	11	2--5	9	91	<-3SD	SUW	Normal	Normal	<-3SD	SAM
1771	0	4	7	2--5	15	101	Normal	Normal	Normal	Normal	NORMAL	NORMAL
1772	1	5	11	5--6	20	113	Normal	Normal	Normal	Normal	NORMAL	NORMAL
1773	1	5	9	5--6	14	102.5	<-2 TO -3SD	MUW	<-2SD TO -3SD	MS	NORMAL	NORMAL
1774	1	1	10	0--2	9	77.5	Normal	Normal	<-2SD TO -3SD	MS	NORMAL NIL	NORMAL
1775	0	3	8	2--5	11	88	<-2 TO -3SD	MUW	<-3SD	SS	NORMAL	NORMAL
1776	0	2	8	2--5	11	87.5	Normal	Normal	Normal	Normal	NORMAL	NORMAL
1777	1	1	8	0--2	10	76.5	Normal	Normal	<-2SD TO -3SD	MS	NORMAL NIL	NORMAL
1778	1	4	7	2--5	13	99	<-2 TO -3SD	MUW	Normal	Normal	NORMAL	NORMAL
1779	1	5	9	5--6	12	100	<-3SD	SUW	<-2SD TO -3SD	MS	<-2SD	MAM
1780	0	1	11	0--2	10	83.5	Normal	Normal	Normal	Normal	NORMAL	NORMAL
1781	0	2	11	2--5	11	84	<-2 TO -3SD	MUW	<-3SD	SS	NORMAL	NORMAL
1782	0	1	10	0--2	10	79.5	Normal	Normal	<-2SD TO -3SD	MS	NORMAL	NORMAL
1783	0	3	11	2--5	15	94.5	Normal	Normal	Normal	Normal	NORMAL	NORMAL
1784	1	1	11	0--2	10	77	Normal	Normal	<-2SD TO -3SD	MS	NORMAL NIL	NORMAL
1785	1	2	9	2--5	10	82.5	<-2 TO -3SD	MUW	<-2SD TO -3SD	MS	NORMAL NIL	NORMAL
1786	0	2	8	2--5	12	89	Normal	Normal	Normal	Normal	NORMAL	NORMAL
1787	0	4	8	2--5	16	105.5	Normal	Normal	Normal	Normal	NORMAL	NORMAL
1788	0	5	7	5--6	20	111	Normal	Normal	Normal	Normal	NORMAL	NORMAL
1789	1	5	8	5--6	17	103.5	Normal	Normal	Normal	Normal	NORMAL	NORMAL
1790	0	5	11	5--6	15	111	<-2 TO -3SD	MUW	Normal	Normal	<-2SD	MAM
1791	1	2	10	2--5	11	88	Normal	Normal	Normal	Normal	NORMAL NIL	NORMAL
1792	1	5	10	5--6	17	112	Normal	Normal	Normal	Normal	NORMAL	NORMAL
1793	0	4	8	2--5	15	98	Normal	Normal	<-2SD TO -3SD	MS	NORMAL	NORMAL
1794	0	5	7	5--6	17	104.5	Normal	Normal	Normal	Normal	NORMAL	NORMAL
1795	1	5	8	5--6	13	95.5	<-3SD	SUW	<-3SD	SS	NORMAL	NORMAL
1796	1	4	10	2--5	13	96.5	<-2 TO -3SD	MUW	<-2SD TO -3SD	MS	NORMAL	NORMAL
1797	1	3	7	2--5	10	85	<-3SD	SUW	<-3SD	SS	NORMAL	NORMAL
1799	0	1	10	0--2	10	79.5	Normal	Normal	<-2SD TO -3SD	MS	NORMAL	NORMAL
1800	0	4	10	2--5	10	79.5	<-3SD	SUW	<-3SD	SS	NORMAL	NORMAL
1801	0	4	9	2--5	15	102	Normal	Normal	Normal	Normal	NORMAL	NORMAL
1802	0	4	10	2--5	14	96.5	Normal	Normal	<-2SD TO -3SD	MS	NORMAL	NORMAL
1803	1	5	11	5--6	16	109.5	Normal	Normal	Normal	Normal	NORMAL	NORMAL
1804	1	5	7	5--6	12	111.5	<-3SD	SUW	Normal	Normal	<-3SD	SAM
1805	1	3	7	2--5	12	94	Normal	Normal	Normal	Normal	NORMAL	NORMAL
1806	1	5	8	5--6	18	115	Normal	Normal	Normal	Normal	NORMAL	NORMAL
1807	1	3	11	2--5	12	92.5	<-2 TO -3SD	MUW	<-2SD TO -3SD	MS	NORMAL	NORMAL
1808	0	3	11	2--5	13	92.5	Normal	Normal	<-2SD TO -3SD	MS	NORMAL	NORMAL
1809	0	5	8	5--6	16	105	Normal	Normal	Normal	Normal	NORMAL	NORMAL
1810	1	5	8	5--6	15	96	Normal	Normal	<-3SD	SS	NORMAL	NORMAL
1811	1	2	9	2--5	12	89	Normal	Normal	Normal	Normal	NORMAL NIL	NORMAL
1812	0	4	10	2--5	13	102.5	<-2 TO -3SD	MUW	Normal	Normal	<-2SD	MAM
1813	1	3	7	2--5	11	85.5	<-2 TO -3SD	MUW	<-3SD	SS	NORMAL	NORMAL
1814	0	5	11	5--6	17	114.5	Normal	Normal	Normal	Normal	NORMAL	NORMAL
1815	1	2	10	2--5	10	88	<-2 TO -3SD	MUW	Normal	Normal	NORMAL NIL	NORMAL
1816	0	4	9	2--5	15	105	Normal	Normal	Normal	Normal	NORMAL	NORMAL
1817	0	2	9	2--5	10	86.5	<-2 TO -3SD	MUW	<-2SD TO -3SD	MS	<-2SD	MAM
1818	1	5	9	5--6	14	99.5	<-2 TO -3SD	MUW	<-2SD TO -3SD	MS	NORMAL	NORMAL
1819	0	4	11	2--5	20	111.5	Normal	Normal	Normal	Normal	NORMAL	NORMAL
1820	1	1	8	0--2	9	80	Normal	Normal	Normal	Normal	NORMAL NIL	NORMAL
1821	1	4	8	2--5	14	99.5	Normal	Normal	Normal	Normal	NORMAL	NORMAL
1822	0	5	11	5--6	14	105.5	<-2 TO -3SD	MUW	<-2SD TO -3SD	MS	<-2SD	MAM
1823	0	3	9	2--5	10	85	<-3SD	SUW	<-3SD	SS	NORMAL	NORMAL
1824	1	5	11	5--6	15	42	<-2 TO -3SD	MUW	<-3SD	SS	<-3SD	SAM
1825	0	1	9	0--2	8	74	<-3SD	SUW	<-3SD	SS	NORMAL	NORMAL
1826	0	5	9	5--6	14	94.5	<-2 TO -3SD	MUW	<-3SD	SS	NORMAL	NORMAL
1827	1	4	9	2--5	15	115	Normal	Normal	Normal	Normal	<-3SD	SAM
1828	1	4	9	2--5	10	79.5	<-3SD	SUW	<-3SD	SS	NORMAL	NORMAL
1829	0	4	8	2--5	15	100	Normal	Normal	Normal	Normal	NORMAL	NORMAL
1830	0	3	7	2--5	12	86.5	<-2 TO -3SD	MUW	<-3SD	SS	NORMAL	NORMAL
1831	1	3	7	2--5	13	89.5	Normal	Normal	<-2SD TO -3SD	MS	NORMAL	NORMAL
1832	0	2	9	2--5	11	76	Normal	Normal	<-3SD	SS	NORMAL	NORMAL
1833	1	1	7	0--2	8	72	<-2 TO -3SD	MUW	<-3SD	SS	NORMAL NIL	NORMAL
1834	0	0	11	0--2	10	71	Normal	Normal	Normal	Normal	NORMAL	NORMAL
1835	0	4	8	2--5	15	101	Normal	Normal	Normal	Normal	NORMAL	NORMAL
1836	0	5	8	5--6	16	113	Normal	Normal	Normal	Normal	<-2SD	MAM
1837	0	2	7	2--5	10	94	<-2 TO -3SD	MUW	Normal	Normal	<-3SD	SAM
1838	0	5	9	5--6	11	102	<-3SD	SUW	<-2SD TO -3SD	MS	<-3SD	SAM
1839	1	2	8	2--5	7	83	<-3SD	SUW	<-2SD TO -3SD	MS	<-3SD	SAM
1840	1	4	11	2--5	10	97	<-3SD	SUW	<-2SD TO -3SD	MS	<-3SD	SAM
1841	1	4	8	2--5	17	101.5	Normal	Normal	Normal	Normal	NORMAL	NORMAL
1842	1	4	11	2--5	10	99	<-3SD	SUW	<-2SD TO -3SD	MS	<-3SD	SAM
1843	0	3	9	2--5	10	93	<-3SD	SUW	<-2SD TO -3SD	MS	<-3SD	MAM
1844	1	4	9	2--5	12	99	<-2 TO -3SD	MUW	Normal	Normal	<-2SD	MAM
1845	0	4	7	2--5	10	104	<-3SD	SUW	Normal	Normal	<-3SD	SAM
1846	0	3	11	2--5	10	99	<-3SD	SUW	Normal	Normal	<-3SD	SAM
1847	1	3	8	2--5	7	85.5	<-3SD	SUW	<-3SD	SS	<-3SD	SAM
1848	0	4	10	2--5	11	103	<-3SD	SUW	Normal	Normal	<-3SD	SAM
1849	1	5	9	5--6	11	103	<-3SD	SUW	<-2SD TO -3SD	MS	NORMAL	NORMAL
1850	0	5	9	5--6	15	103	<-2 TO -3SD	MUW	<-2SD TO -3SD	MS	NORMAL	NORMAL
1851	0	3	11	2--5	15	99	Normal	Normal	Normal	Normal	NORMAL	NORMAL
1852	1	3	11	2--5	15	97.5	Normal	Normal	Normal	Normal	NORMAL	NORMAL
1853	1	3	7	2--5	12	92	Normal	Normal	Normal	Normal	NORMAL	NORMAL
1854	1	5	11	5--6	23	108	Normal	Normal	Normal	Normal	NORMAL	NORMAL
1855	1	2	8	2--5	10	84	<-2 TO -3SD	MUW	<-2SD TO -3SD	MS	NORMAL NIL	NORMAL
1856	0	4	11	2--5	15	107.5	Normal	Normal	Normal	Normal	NORMAL	NORMAL
1857	0	2	8	2--5	10	86.5	<-2 TO -3SD	MUW	Normal	Normal	<-2SD	MAM
1858	0	5	11	5--6	15	107.5	<-2 TO -3SD	MUW	Normal	Normal	NORMAL	NORMAL
1859	1	3	10	2--5	13	98.5	Normal	Normal	Normal	Normal	NORMAL	NORMAL
1860	0	3	10	2--5	15	100	Normal	Normal	Normal	Normal	NORMAL	NORMAL
1861	0	1	7	0--2	10	73	Normal	Normal	<-3SD	SS	NORMAL	NORMAL
1862	0	5	8	5--6	15	104	<-2 TO -3SD	MUW	<-2SD TO -3SD	MS	NORMAL	NORMAL
1863	0	1	11	0--2	10	79	Normal	Normal	<-2SD TO -3SD	MS	NORMAL	NORMAL
1864	1	4	11	2--5	15	101	Normal	Normal	Normal	Normal	NORMAL	NORMAL
1865	1	1	7	0--2	8	75	<-2 TO -3SD	MUW	<-2SD TO -3SD	MS	NORMAL NIL	NORMAL
1866	1	5	10	5--6	19	104.5	Normal	Normal	Normal	Normal	NORMAL	NORMAL
1867	0	1	10	0--2	11	78.5	Normal	Normal	<-2SD TO -3SD	MS	NORMAL	NORMAL
1868	1	1	7	0--2	10	77.5	Normal	Normal	Normal	Normal	NORMAL NIL	NORMAL
1869	0	4	10	2--5	20	112	Normal	Normal	Normal	Normal	NORMAL	NORMAL
1870	0	3	10	2--5	13	90.8	Normal	Normal	<-2SD TO -3SD	MS	NORMAL	NORMAL
1871	0	2	10	2--5	12	88.9	Normal	Normal	Normal	Normal	NORMAL	NORMAL
1872	0	5	9	5--6	20	113.5	Normal	Normal	Normal	Normal	NORMAL	NORMAL
1873	0	2	7	2--5	13	90	Normal	Normal	Normal	Normal	NORMAL	NORMAL
1874	0	5	11	5--6	15	105.5	<-2 TO -3SD	MUW	<-2SD TO -3SD	MS	NORMAL	NORMAL
1875	1	5	7	5--6	25	112.5	Normal	Normal	Normal	Normal	>2SD	OVERNOURISHED
1876	0	2	10	2--5	15	92.5	Normal	Normal	Normal	Normal	NORMAL	NORMAL
1877	1	1	7	0--2	10	81	Normal	Normal	Normal	Normal	NORMAL NIL	NORMAL
1878	1	4	11	2--5	14.4	105	Normal	Normal	Normal	Normal	NORMAL	NORMAL
1879	1	1	7	0--2	9.4	78	Normal	Normal	Normal	Normal	NORMAL NIL	NORMAL
1880	1	5	7	5--6	17.5	115	Normal	Normal	Normal	Normal	NORMAL	NORMAL
1881	1	5	7	5--6	19.3	112	Normal	Normal	Normal	Normal	NORMAL	NORMAL
1882	1	0	10	0--2	7	69	Normal	Normal	Normal	Normal	NORMAL NIL	NORMAL
1883	0	2	11	2--5	10.9	86	<-2 TO -3SD	MUW	<-2SD TO -3SD	MS	NORMAL	NORMAL
1884	1	3	11	2--5	14	95	Normal	Normal	Normal	Normal	NORMAL	NORMAL
1885	1	1	8	0--2	10	72.5	Normal	Normal	<-3SD	SS	NORMAL NIL	NORMAL
1886	1	1	8	0--2	11	79	Normal	Normal	Normal	Normal	NORMAL NIL	NORMAL
1887	0	1	10	0--2	10	81	Normal	Normal	Normal	Normal	NORMAL	NORMAL
1888	1	2	9	2--5	10	80	<-2 TO -3SD	MUW	<-3SD	SS	NORMAL NIL	NORMAL
1889	1	3	7	2--5	15	90	Normal	Normal	<-2SD TO -3SD	MS	NORMAL	NORMAL
1890	1	1	8	0--2	12	80	Normal	Normal	Normal	Normal	NORMAL NIL	NORMAL
1891	1	3	9	2--5	15	99	Normal	Normal	Normal	Normal	NORMAL	NORMAL
1892	0	3	9	2--5	15	100	Normal	Normal	Normal	Normal	NORMAL	NORMAL
1893	0	3	9	2--5	12	91.5	<-2 TO -3SD	MUW	<-2SD TO -3SD	MS	NORMAL	NORMAL
1894	0	3	10	2--5	12	92	<-2 TO -3SD	MUW	<-2SD TO -3SD	MS	NORMAL	NORMAL
1895	1	4	10	2--5	13.5	96.5	<-2 TO -3SD	MUW	<-2SD TO -3SD	MS	NORMAL	NORMAL
1897	1	2	7	2--5	17	94	Normal	Normal	Normal	Normal	>2SD	OVERNOURISHED
1898	1	4	9	2--5	13	98.5	<-2 TO -3SD	MUW	<-2SD TO -3SD	MS	NORMAL	NORMAL
1899	1	4	7	2--5	13	98.3	<-2 TO -3SD	MUW	Normal	Normal	NORMAL	NORMAL
1900	1	4	9	2--5	15	104.5	Normal	Normal	Normal	Normal	NORMAL	NORMAL
1901	1	2	11	2--5	12	90.5	Normal	Normal	Normal	Normal	NORMAL NIL	NORMAL
1902	1	5	11	5--6	18	110	Normal	Normal	Normal	Normal	NORMAL	NORMAL
1903	0	0	9	0--2	8	69	Normal	Normal	Normal	Normal	NORMAL	NORMAL
1904	1	3	7	2--5	15	102	Normal	Normal	Normal	Normal	NORMAL	NORMAL
1905	0	1	9	0--2	10	89	Normal	Normal	Normal	Normal	<-2SD	MAM
1906	1	2	11	2--5	18	111.5	>2SD	OVERWEIGHT	>2SD	TALL
1907	1	3	7	2--5	13	97	Normal	Normal	Normal	Normal	NORMAL	NORMAL
1909	0	0	10	0--2	10.5	89	Normal	Normal	>2SD	TALL	<-2SD	MAM
1910	1	0	10	0--2	7	72	Normal	Normal	Normal	Normal	<-2SD	MAM
1911	0	3	10	2--5	12.5	96	<-2 TO -3SD	MUW	Normal	Normal	NORMAL	NORMAL
1912	1	3	10	2--5	17.5	88	Normal	Normal	<-3SD	SS	>3SD	OVERNOURISHED
1913	0	4	10	2--5	15	106	Normal	Normal	Normal	Normal	NORMAL	NORMAL
1914	0	1	7	0--2	10	77	Normal	Normal	<-2SD TO -3SD	MS	NORMAL	NORMAL
1915	0	0	8	0--2	8	70	Normal	Normal	Normal	Normal	NORMAL	NORMAL
1916	1	1	9	0--2	8.7	71	Normal	Normal	<-3SD	SS	NORMAL NIL	NORMAL
1917	0	4	11	2--5	13.8	102	<-2 TO -3SD	MUW	Normal	Normal	NORMAL	NORMAL
1918	1	4	9	2--5	13	98	<-2 TO -3SD	MUW	<-2SD TO -3SD	MS	NORMAL	NORMAL
1919	1	4	9	2--5	13.6	96	Normal	Normal	<-2SD TO -3SD	MS	NORMAL	NORMAL
1920	0	3	11	2--5	12.6	92	<-2 TO -3SD	MUW	<-2SD TO -3SD	MS	NORMAL	NORMAL
1921	1	4	7	2--5	14	103	Normal	Normal	Normal	Normal	NORMAL	NORMAL
1922	0	2	9	2--5	11.2	88	Normal	Normal	Normal	Normal	NORMAL	NORMAL
1923	0	2	7	2--5	10.9	85	Normal	Normal	<-2SD TO -3SD	MS	NORMAL	NORMAL
1924	0	4	10	2--5	14	97.5	Normal	Normal	<-2SD TO -3SD	MS	NORMAL	NORMAL
1925	1	4	10	2--5	14	100	Normal	Normal	Normal	Normal	NORMAL	NORMAL
1926	0	0	10	0--2	10	77	Normal	Normal	Normal	Normal	NORMAL	NORMAL
1927	0	5	9	5--6	14	114.5	<-2 TO -3SD	MUW	Normal	Normal	<-3SD	SAM
1928	0	0	7	0--2	7	63.5	Normal	Normal	<-2SD TO -3SD	MS	NORMAL	NORMAL
1929	0	0	10	0--2	8.5	69	Normal	Normal	Normal	Normal	NORMAL	NORMAL
1930	1	2	10	2--5	11	88.2	Normal	Normal	Normal	Normal	NORMAL NIL	NORMAL
1931	0	3	10	2--5	12	93	<-2 TO -3SD	MUW	<-2SD TO -3SD	MS	NORMAL	NORMAL
1932	0	1	8	0--2	11	80.5	Normal	Normal	Normal	Normal	NORMAL	NORMAL
1933	1	0	11	0--2	8	71	Normal	Normal	Normal	Normal	NORMAL NIL	NORMAL
1934	1	0	9	0--2	7.5	64.5	Normal	Normal	<-2SD TO -3SD	MS	NORMAL NIL	NORMAL
1935	1	2	7	2--5	10	98.5	<-2 TO -3SD	MUW	Normal	Normal	<-3SD	SAM
1936	1	3	9	2--5	10	89	<-3SD	SUW	<-2SD TO -3SD	MS	<-2SD	MAM
1937	0	2	10	2--5	19	87	>2SD	OVERWEIGHT	<-2SD TO -3SD	MS	>3SD	OVERNOURISHED
1938	0	3	11	2--5	13	99	Normal	Normal	Normal	Normal	NORMAL	NORMAL
1941	1	4	10	2--5	14	104	Normal	Normal	Normal	Normal	NORMAL	NORMAL
1942	0	4	11	2--5	14	98	<-2 TO -3SD	MUW	<-2SD TO -3SD	MS	NORMAL	NORMAL
1943	1	2	9	2--5	12	91.5	Normal	Normal	Normal	Normal	NORMAL NIL	NORMAL
1944	0	3	8	2--5	15	97	Normal	Normal	Normal	Normal	NORMAL	NORMAL
1945	1	5	8	5--6	15	105	Normal	Normal	Normal	Normal	NORMAL	NORMAL
1946	1	3	8	2--5	14	102	Normal	Normal	Normal	Normal	NORMAL	NORMAL
1947	1	3	8	2--5	14	92	Normal	Normal	<-2SD TO -3SD	MS	NORMAL	NORMAL
1948	0	1	10	0--2	10	80	Normal	Normal	<-2SD TO -3SD	MS	NORMAL	NORMAL
1949	1	3	8	2--5	10.5	91	<-3SD	SUW	<-2SD TO -3SD	MS	<-2SD	MAM
1950	1	4	9	2--5	11.5	93	<-3SD	SUW	<-3SD	SS	NORMAL	NORMAL
1951	1	5	9	5--6	15.7	105	Normal	Normal	Normal	Normal	NORMAL	NORMAL
1952	1	2	11	2--5	11.4	90	Normal	Normal	Normal	Normal	NORMAL NIL	NORMAL
1954	1	5	7	5--6	14.7	108	<-2 TO -3SD	MUW	Normal	Normal	<-2SD	MAM
1956	0	2	8	2--5	14.6	103	Normal	Normal	>2SD	TALL	NORMAL	NORMAL
1958	0	1	11	0--2	10	77	Normal	Normal	<-3SD	SS	NORMAL	NORMAL
1959	0	3	11	2--5	12.4	91	<-2 TO -3SD	MUW	<-2SD TO -3SD	MS	NORMAL	NORMAL
1960	0	2	10	2--5	10.8	85	<-2 TO -3SD	MUW	<-2SD TO -3SD	MS	NORMAL	NORMAL
1961	1	3	8	2--5	10.6	92.5	<-2 TO -3SD	MUW	Normal	Normal	<-2SD	MAM
1962	0	5	10	5--6	15	109	<-2 TO -3SD	MUW	Normal	Normal	<-2SD	MAM
1963	0	1	9	0--2	6.4	74	<-3SD	SUW	<-3SD	SS	NORMAL	NORMAL
1964	1	3	8	2--5	11.1	92	<-2 TO -3SD	MUW	<-2SD TO -3SD	MS	<-2SD	MAM
1965	0	4	8	2--5	11.7	96	<-3SD	SUW	<-2SD TO -3SD	MS	<-2SD	MAM
1966	1	5	7	5--6	14.2	101	<-2 TO -3SD	MUW	<-2SD TO -3SD	MS	NORMAL	NORMAL
1967	0	0	10	0--2	6.2	72	<-3SD	SUW	Normal	Normal	<-3SD	SAM
1968	0	0	11	0--2	7.2	66.5	<-2 TO -3SD	MUW	<-3SD	SS	NORMAL	NORMAL
1969	0	1	10	0--2	8.4	78	<-3SD	SUW	<-2SD TO -3SD	MS	<-2SD	MAM
1970	1	4	7	2--5	4	70	<-3SD	SUW	<-3SD	SS
1971	1	3	7	2--5	10	87	<-3SD	SUW	<-3SD	SS	<-2SD	MAM
1972	0	3	7	2--5	15	99.5	Normal	Normal	Normal	Normal	NORMAL	NORMAL
1973	1	3	7	2--5	18	112	Normal	Normal	>2SD	TALL	NORMAL	NORMAL
1974	0	1	7	0--2	17	108	>2SD	OVERWEIGHT	>2SD	TALL	NORMAL	NORMAL
1975	1	2	10	2--5	11	88	Normal	Normal	Normal	Normal	NORMAL NIL	NORMAL
1976	1	4	10	2--5	16	112	Normal	Normal	Normal	Normal	<-2SD	MAM
1977	1	2	9	2--5	10	80	<-2 TO -3SD	MUW	<-3SD	SS	NORMAL NIL	NORMAL
1978	1	5	7	5--6	18	104	Normal	Normal	Normal	Normal	NORMAL	NORMAL
1979	1	3	7	2--5	19	110	Normal	Normal	>2SD	TALL	NORMAL	NORMAL
1980	0	3	7	2--5	13	91	Normal	Normal	<-2SD TO -3SD	MS	NORMAL	NORMAL
1981	0	2	10	2--5	14	94	Normal	Normal	Normal	Normal	NORMAL	NORMAL
1982	1	3	7	2--5	13	86	Normal	Normal	<-3SD	SS	NORMAL	NORMAL
1983	0	2	10	2--5	15	84	Normal	Normal	<-2SD TO -3SD	MS	<3SD	OVERNOURISHED
1984	1	3	7	2--5	20.4	120	Normal	Normal	>2SD	TALL	NORMAL	NORMAL
1985	0	0	7	0--2	5.5	63	<-3SD	SUW	<-2SD TO -3SD	MS	<-2SD	MAM
1986	1	1	11	0--2	7.3	72	<-3SD	SUW	<-3SD	SS	NORMAL NIL	NORMAL
1987	1	2	10	2--5	10	84	<-2 TO -3SD	MUW	<-2SD TO -3SD	MS	NORMAL NIL	NORMAL
1988	0	4	11	2--5	15	106	Normal	Normal	Normal	Normal	NORMAL	NORMAL
1989	0	2	11	2--5	12	90	Normal	Normal	Normal	Normal	NORMAL	NORMAL
1990	1	3	9	2--5	15	95	Normal	Normal	Normal	Normal	NORMAL	NORMAL
1991	0	4	10	2--5	18	97	Normal	Normal	<-2SD TO -3SD	MS	>2SD	OVERNOURISHED
1992	0	2	8	2--5	10	85	<-2 TO -3SD	MUW	<-2SD TO -3SD	MS	NORMAL	NORMAL
1993	1	2	8	2--5	11	86	Normal	Normal	Normal	Normal	NORMAL NIL	NORMAL
1994	0	5	9	5--6	15	106	<-2 TO -3SD	MUW	Normal	Normal	NORMAL	NORMAL
1995	0	0	8	0--2	9	65	Normal	Normal	<-2SD TO -3SD	MS	>2SD	OVERNOURISHED
1996	1	4	10	2--5	16	106	Normal	Normal	Normal	Normal	NORMAL	NORMAL
1997	1	3	7	2--5	15	92	Normal	Normal	Normal	Normal
1998	1	3	8	2--5	8	70	<-3SD	SUW	<-3SD	SS	NORMAL	NORMAL
1999	0	2	9	2--5	11	91	Normal	Normal	Normal	Normal	<-2SD	MAM
2000	0	3	7	2--5	13.6	95	Normal	Normal	Normal	Normal	NORMAL	NORMAL
2001	1	4	10	2--5	17	98	Normal	Normal	<-2SD TO -3SD	MS	NORMAL	NORMAL
2002	0	4	8	2--5	15	100	Normal	Normal	Normal	Normal	NORMAL	NORMAL
2003	1	3	8	2--5	15	99	Normal	Normal	Normal	Normal	NORMAL	NORMAL
2004	1	2	11	2--5	14	90	Normal	Normal	Normal	Normal	NORMAL NIL	NORMAL
2005	1	4	8	2--5	13	95	<-2 TO -3SD	MUW	<-2SD TO -3SD	MS	NORMAL	NORMAL
2006	0	3	7	2--5	20	120	>2SD	OVERWEIGHT	>2SD	TALL	NORMAL	NORMAL
2007	0	3	9	2--5	12	93	<-2 TO -3SD	MUW	<-2SD TO -3SD	MS	NORMAL	NORMAL
2008	0	3	7	2--5	15	103	Normal	Normal	Normal	Normal	NORMAL	NORMAL
2009	1	3	10	2--5	13	87	Normal	Normal	<-3SD	SS	NORMAL	NORMAL
2010	1	1	9	0--2	12	80.5	Normal	Normal	Normal	Normal	NORMAL NIL	NORMAL
2011	0	4	11	2--5	15	107	Normal	Normal	Normal	Normal	NORMAL	NORMAL
2012	0	4	7	2--5	16	106	Normal	Normal	Normal	Normal	NORMAL	NORMAL
2013	0	2	10	2--5	11	87	<-2 TO -3SD	MUW	<-2SD TO -3SD	MS	NORMAL	NORMAL
2014	1	3	7	2--5	17	107.5	Normal	Normal	Normal	Normal	NORMAL	NORMAL
2015	1	4	7	2--5	16	95.5	Normal	Normal	<-2SD TO -3SD	MS	NORMAL	NORMAL
2016	0	2	7	2--5	11	87.5	Normal	Normal	Normal	Normal	NORMAL	NORMAL
2017	1	4	11	2--5	15	99	Normal	Normal	<-2SD TO -3SD	MS	NORMAL	NORMAL
2018	0	3	7	2--5	14	96	Normal	Normal	Normal	Normal	NORMAL	NORMAL
2019	1	3	9	2--5	14	91	Normal	Normal	<-2SD TO -3SD	MS	NORMAL	NORMAL
2020	1	2	9	2--5	13	90	Normal	Normal	Normal	Normal	NORMAL NIL	NORMAL
2021	0	2	8	2--5	12	86	Normal	Normal	<-2SD TO -3SD	MS	NORMAL	NORMAL
2022	1	4	10	2--5	13	99	<-2 TO -3SD	MUW	<-2SD TO -3SD	MS	NORMAL	NORMAL
2023	1	3	8	2--5	16	105	Normal	Normal	Normal	Normal	NORMAL	NORMAL
2024	0	3	11	2--5	10	88	<-3SD	SUW	<-3SD	SS	NORMAL	NORMAL
2025	1	5	11	5--6	15.5	108	Normal	Normal	Normal	Normal	NORMAL	NORMAL
2026	0	2	8	2--5	12	82	Normal	Normal	<-3SD	SS	NORMAL	NORMAL
2027	0	2	8	2--5	10	79	<-2 TO -3SD	MUW	<-3SD	SS	NORMAL	NORMAL
2029	0	1	10	0--2	10	88.5	Normal	Normal	Normal	Normal	<-2SD	MAM
2030	0	2	7	2--5	14	90	Normal	Normal	Normal	Normal	NORMAL	NORMAL
2031	1	2	11	2--5	12	94	Normal	Normal	Normal	Normal	NORMAL NIL	NORMAL
2032	1	2	7	2--5	13	88	Normal	Normal	Normal	Normal	NORMAL NIL	NORMAL
2033	1	2	11	2--5	13	90	Normal	Normal	Normal	Normal	NORMAL NIL	NORMAL
2034	1	2	10	2--5	15	92	Normal	Normal	Normal	Normal	NORMAL NIL	NORMAL
2035	0	5	8	5--6	20	112.5	Normal	Normal	Normal	Normal	NORMAL	NORMAL
2036	0	5	10	5--6	13	104	<-3SD	SUW	<-2SD TO -3SD	MS	<-3SD	SAM
2037	0	1	8	0--2	14	93	Normal	Normal	>2SD	TALL	NORMAL	NORMAL
2038	0	5	8	5--6	16	112	Normal	Normal	Normal	Normal	<-2SD	MAM
2039	1	3	7	2--5	13	95	Normal	Normal	Normal	Normal	NORMAL	NORMAL
2040	1	5	8	5--6	15	105	Normal	Normal	Normal	Normal	NORMAL	NORMAL
2041	1	4	9	2--5	15	108	Normal	Normal	Normal	Normal	NORMAL	NORMAL
2042	0	2	8	2--5	10	84	<-2 TO -3SD	MUW	<-2SD TO -3SD	MS	NORMAL	NORMAL
2043	1	1	7	0--2	9	75	Normal	Normal	<-2SD TO -3SD	MS	NORMAL NIL	NORMAL
2044	1	3	10	2--5	10	84.5	<-3SD	SUW	<-3SD	SS	NORMAL	NORMAL
2045	0	3	11	2--5	14	93.5	Normal	Normal	<-2SD TO -3SD	MS	NORMAL	NORMAL
2046	1	5	8	5--6	20	108.5	Normal	Normal	Normal	Normal	NORMAL	NORMAL
2047	0	2	11	2--5	9	82.5	<-3SD	SUW	<-3SD	SS	<-2SD	MAM
2048	0	4	8	2--5	13	90	<-2 TO -3SD	MUW	<-3SD	SS	NORMAL	NORMAL
2049	0	2	10	2--5	10	84	<-2 TO -3SD	MUW	<-2SD TO -3SD	MS	NORMAL	NORMAL
2050	0	2	8	2--5	12	84.5	Normal	Normal	<-2SD TO -3SD	MS	NORMAL	NORMAL
2051	0	4	8	2--5	13	95.5	<-2 TO -3SD	MUW	<-2SD TO -3SD	MS	NORMAL	NORMAL
2052	0	3	8	2--5	14	94.5	Normal	Normal	Normal	Normal	NORMAL	NORMAL
2053	1	5	7	5--6	18	110.5	Normal	Normal	Normal	Normal	NORMAL	NORMAL
2054	1	3	8	2--5	14	93	Normal	Normal	Normal	Normal	NORMAL	NORMAL
2055	1	4	8	2--5	12	93.5	<-2 TO -3SD	MUW	<-2SD TO -3SD	MS	NORMAL	NORMAL
2056	0	5	8	5--6	15	107	<-2 TO -3SD	MUW	Normal	Normal	NORMAL	NORMAL
2057	0	0	11	0--2	10	70.5	Normal	Normal	Normal	Normal	NORMAL	NORMAL
[truncated: 9,694 more rows]
[truncated: 7 more columns]

## Sheet: OPD Cases
Index	Age (Y-M-D format)	Age group	Gender	Height(CM)	Weight(kg)	Weight for Age	Underweight/Overweight	Height for Age	Stunting	Weight for Height	Wasting	State	Age at diagnosis	Patient Diagnosis	TYPE OF CHD	WHETHER PAH	Intervention decided	Birth weight (KG)	SES
1	1Y-2M	0--2	1	71	6.4	<-3SD	SUW	<-2SD TO -3SD	MS	NORMAL	NORMAL	4	9M	1.2	1	0	1	2.7
2	2Y-6M	2--5	1	79	7.3	<-3SD	SUW	<-3SD	SS	<-3SD	SAM	4	2Y	0.1	0	0	1	2.75
3	15D	0--2	0	55	3.2	Normal	Normal	>2SD	TALL	<-3SD	SAM	1	10	0.1	0	0	1	3.5
4	6M	0--2	0	59	4.035	<-3SD	SUW	<-3SD	SS	<-3SD	SAM	1	2M	0.4	0	0	1	3.5
5	2M20D	0--2	0	52	2.7	<-3SD	SUW	<-3SD	SS	<-2SD	MAM	2	1	0.1	0	0	3	2.2
6	6Y	5--6	1	113	16.7	Normal	Normal	Normal	Normal	NORMAL	NORMAL	1	9M	0.1	0	0	2	2.75
7	6Y	5--6	0	106	12.95	<-3SD	SUW	<-2SD TO -3SD	MS	<-3SD	SAM	1	6M	1.1	1	0	1	3.5
8	2.5	0--2	1	59	4.2	<-3SD	SUW	<-3SD	SS	<-3SD	SAM	1	3D	0.1	0	0	3	2.8
9	4Y5M	2--5	0	95	11	<-3SD	SUW	<-2SD TO -3SD	MS	<-3SD	SAM	1	3M	0.1	0	0	1	2.75
10	1Y-5M	0--2	0	71	6	<-3SD	SUW	<-3SD	SS	<-3SD	SAM	2	1Y	0.1	0	1	1	2
11	5M	0--2	0	61	5	<-3SD	SUW	<-2SD TO -3SD	MS	<-2SD	MAM	1	8D	1.1	1	0	3	2.75
12	9M	0--2	0	66	5.4	<-3SD	SUW	<-2SD TO -3SD	MS	<-3SD	SAM	1	10D	0.1	0	0	1	2.6
13	4M	0--2	1	61	5	<-2SD TO -3SD	MUW	Normal	Normal	NORMAL	NORMAL	1	1WEEK	0.2	0	0	3	2.75
15	19M	0--2	1	67	5	<-3SD	MUW	<-3SD	SS	<-3SD	SAM	1	1D	0.1	0	0	1	2.4	3
16	1Y	0--2	0	71	5.5	<-3SD	SUW	<-3SD	SS	<-3SD	SAM	1	1D	0.1	0	0	1	1.75
17	1Y-9M	0--2	1	80	9.15	Normal	Normal	Normal	Normal	NORMAL	NORMAL	1	1Y	0.2	0	0	1	1.5	2
18	4Y-9M	2--5	1	97	13.25	<-2SD TO -3SD	MUW	<-2SD TO -3SD	MS	NORMAL	NORMAL	1	4Y	0.1	0	0	1	3	4
19	2	2--5	1	82	9	<-2SD TO -3SD	MUW	Normal	Normal	NORMAL	NORMAL	1	6M	0.2	0	0	3	2.59	3
20	4Y	2--5	0	90	12.9	Normal	Normal	<-3SD	SS	NORMAL	NORMAL	1	2M	0.1	0	0	3	2.75	3
22	3Y-M5	2--5	0	89	10.9	<-2SD TO -3SD	MUW	<-2SD TO -3SD	MS	NORMAL	NORMAL	1	3Y-4M	0.2	0	0	1		3
23	13M	0--2	0	0	27.8	NA	NA	NA	NA	NA	NA	1	20D	0.1	0	0	1	3.5	4
25	6Y	5--6	1	112	17.55	Normal	Normal	Normal	Normal	NORMAL	NORMAL	2	3-4Y	0.4	0	0	1	3.5	4
26	3M-5D	0--2	1	53	3	<-3SD	SUW	<-3SD	SS	<-3SD	SAM	1	2M	0.4	0	0	4	1.8	3
28	4Y	2--5	1	80	7.1	<-3SD	SUW	<-3SD	SS	<-3SD	SAM	1	IN PREGENACY	0.2	0	0	3	2	3
29	2.5Y	2--5	0	90	12	Normal	Normal	Normal	Normal	NORMAL	NORMAL	1	2D	0.1	0	0	3	1.75	4
31	21D	0--2	1	55	3.5	Normal	Normal	>2SD	TALL	<-3SD	SAM	1	19D	0.2	0	0	3	3.4	4
32	9M	0--2	0	70	6.5	<-2SD TO -3SD	MUW	Normal	Normal	<-3SD	SAM	1	15D	0.1	0	0	3	4	2
33	1Y-7M	0--2	0	84	9.8	Normal	Normal	Normal	Normal	NORMAL	NORMAL	1		0.2	0	0	3	3.9	3
35	6Y	5--6	1	105	16.65	Normal	Normal	Normal	Normal	NORMAL	NORMAL	2	7M	0.2	0	0	1	4.5	4
36	5M	0--2	1	57.5	3.8	<-3SD	SUW	<-2SD TO -3SD	MS	<-3SD	SAM	1	15D	0.4	0	0	2	3	4
38	3.5Y	2--5	1	94	11.7	Normal	Normal	Normal	Normal	NORMAL	NORMAL	1	2Y	0.1	0	0	3	3	3
40	1Y-5M	0--2	1	71	6.8	<-3SD	SUW	<-3SD	SS	<-2SD	MAM	1	8M	0.1	0	0	3	3	3
41	7M	0--2	1	68	5.5	<-2SD TO -3SD	MUW	Normal	Normal	<-3SD	SAM	1	2M	0.6	0	0	3	1.98	4
43	1Y	0--2	0	66	6.5	<-3SD	SUW	<-3SD	SS	NORMAL	NORMAL	1	5M	0.2	0	0	1	1.75	4
44	4M	0--2	1	56	3.3	<-3SD	SUW	<-2SD TO -3SD	MS	<-3SD	SAM	1	4M	1.3	1	1	1	2	3
45	1Y-11M	0--2	1	79	8.4	<-2SD TO -3SD	MUW	<-2SD TO -3SD	MS	NORMAL	NORMAL	1	8M	0.2	0	0	3	2.5	4
48	3M	0--2	0	60	6.5	Normal	Normal	Normal	Normal	NORMAL	NORMAL	1	3D	0.6	0	0	3	3.4	3
49	2.5Y	2--5	0	82	9.4	<-2SD TO -3SD	MUW	<-2SD TO -3SD	MS	NORMAL	NORMAL	1	2Y	0.1	0	0	3	1.75	3
50	7M	0--2	1	62	5	<-3SD	SUW	<-2SD TO -3SD	MS	<-2SD	MAM	2		1.1	1	0	3	3	2
51	3Y	2--5	0	90	12.6	Normal	Normal	Normal	Normal	NORMAL	NORMAL	1	2-3M	0.2	0	0	1	2.5	2
52	4M	0--2	0	60	3.5	<-3SD	SUW	Normal	Normal	<-3SD	SAM	3		0.1	0	0	1	3.5	4
53	2Y-9M	2--5	0	81	9.1	<-3SD	SUW	<-3SD	SS	<-2SD	MAM	1	1D	1.1	1	0	1	2	4
54	5M	0--2	0	57	4.2	<-3SD	SUW	<-3SD	SS	<-2SD	MAM	1	4M	1.3	1	0	3	2	4
55	1Y-9M	0--2	0	74	6.6	<-3SD	SUW	<-3SD	MS	<-3SD	SAM	1	3M	0.1	0	1	3	3.5	3
56	1M	0--2	1	51	2.8	<-2SD TO -3SD	MUW	Normal	Normal	<-3SD	SAM	1	26D	0.1	0	1	3	3	3
57	5M	0--2	1	61	6	Normal	Normal	Normal	Normal	NORMAL	NORMAL	1	5M	0.2	0	0	3	1.8	3
58	1Y-5M	0--2	0	78	8.8	Normal	Normal	Normal	Normal	NORMAL	NORMAL	1	1D	0.1	0	0	3	2.75	3
59	4M	0--2	1	57	6.1	Normal	Normal	<-2SD TO -3SD	MS	>2SD	OVERNOURISHED	1	2M	1.1	1	0	3	3	4
61	3M	0--2	0	62	4.9	<-2SD TO -3SD	MUW	Normal	Normal	<-3SD	SAM	1	3M	1.1	1	0	3	3.75	3
62	5M	0--2	0	60	5	<-3SD	SUW	<-2SD TO -3SD	MS	<-2SD	MAM	1	5M	1.4	1	0	1	2.75	3
63	5M	0--2	1	61	5	<-2SD TO -3SD	MUW	Normal	Normal	NORMAL	NORMAL	1	1D	1.1	1	0	3	3	3
64	2Y-5M	2--5	0	86	10.65	Normal	Normal	Normal	Normal	NORMAL	NORMAL	1	2Y-5M	0.2	0	0	3	3	4
65	10M	0--2	1	63	5.4	<-3SD	SUW	<-3SD	SS	<-2SD	MAM	1	1M	0.4	0	0	2	2.5	3
66	5Y-5M	5--6	0	90	9.3	<-3SD	SUW	<-3SD	SS	<-2SD	MAM	1	9M	0.2	0	0	1	2.4	3
67	4M	0--2	1	59	5	<-2SD TO -3SD	MUW	Normal	Normal	NORMAL	NORMAL	1	1D	0.1	0	0	3	2.1	4
68	1Y-7M	0--2	0	80	10.6	Normal	Normal	Normal	Normal	NORMAL	NORMAL	1	1.5M	0.1	0	0	1	1.75	4
69	5M	0--2	0	65	5.4	<-2SD TO -3SD	MUW	Normal	Normal	<-3SD	SAM	1	4M	0.4	0	1	3	2.4	4
70	7M	0--2	1	67	7.5	Normal	Normal	Normal	Normal	NORMAL	NORMAL	1	15D	1.1	1	0	1	2.5	3
71	3M	0--2	0	59	3.6	<-3SD	SUW	Normal	Normal	<-3SD	SAM	4	1.5M	1.1	1	0	2	3	4
72	5Y-5M	5--6	0	100	15.5	Normal	Normal	<-2SD TO -3SD	MS	NORMAL	NORMAL	2	4Y-5M	1.1	1	0	1		3
73	8M	0--2	1	68	5.4	<-3SD	SUW	Normal	Normal	<-3SD	SAM	1	5M	0.1	0	0	1	3	3
74	21D	0--2	1	53	3.6	Normal	Normal	>2SD	TALL	NORMAL	NORMAL	1	15D	1.1	1	0	3	2.8	4
75	5M	0--2	1	57	4.1	<-3SD	SUW	<-3SD	SS	<-2SD	MAM	1	1D	1.3	1	1	3	2.7	3
76	5Y-4M	5--6	1	110	15.1	Normal	Normal	Normal	Normal	<-2SD	MAM	1	1D	0.1	0	0	3	1.75	2
77	2Y-8M	2--5	1	90	11	Normal	Normal	Normal	Normal	NORMAL	NORMAL	1	1D	0.1	0	0	3	1.75	4
78	5M	0--2	0	66	7	Normal	Normal	Normal	Normal	NORMAL	NORMAL	1	5M	0.6	0	0	2	3.75	3
79	7M	0--2	1	67	6.8	Normal	Normal	Normal	Normal	NORMAL	NORMAL	1	1M	0.2	0	0	3	3.5	2
80	6M	0--2	0	115	17.65	>2SD	OVERWEIGHT	>2SD	TALL	NA	NA	4	3Y	0.1	0	0	3	2.75	4
81	1Y-9M	0--2	1	74	6.7	<-3SD	SUW	<-3SD	SS	<-3SD	SAM	1	1D	0.1	0	1	1	2.15	3
82	1Y-2M	0--2	1	72	7.8	Normal	Normal	Normal	Normal	NORMAL	NORMAL	1	6M	0.1	0	0	3	3.5	4
83	2M	0--2	0	60	404	<-2SD TO -3SD	MUW	Normal	Normal	<-3SD	SAM	1	1M	0.3	0	1	3	3.75	2
84	5Y-11M	5--6	0	113	15.3	<-2SD TO -3SD	MUW	Normal	Normal	<-2SD	MAM	1	12D	0.4	0	0	3	2.3	4
85	6	5--6	1	115	15.1	<-2SD TO -3SD	MUW	Normal	Normal	<-3SD	SAM	3	1Y	0.3	0	0	2	3	3
86	2M	0--2	1	55	4	Normal	Normal	Normal	Normal	NORMAL	NORMAL	1	1D	1.1	1	0	1	3.9	4
87	1M	0--2	0	58	5	Normal	Normal	>2SD	TALL	NORMAL	NORMAL	1	6D	0.2	0	0	3	2.6	3
88	1M	0--2	0	53	3.7	Normal	Normal	Normal	Normal	NORMAL	NORMAL	1		1.8	1	0	3	2.5	3
89	1Y-1M	0--2	0	78	9.8	Normal	Normal	Normal	Normal	NORMAL	NORMAL	1	1Y-1M	0.3	0	0	1	3.4	3
90	1Y-5M	0--2	0	80	10.5	Normal	Normal	Normal	Normal	NORMAL	NORMAL	1	8M	0.1	0	0	3	3	4
91	11	0--2	0	68	6.4	<-3SD	SUW	<-2SD TO -3SD	MS	<-2SD	MAM	2	1.5M	0.2	0	0	3	2.5	4
92	3Y	2--5	1	91	10.7	<-2SD TO -3SD	MUW	Normal	Normal	<-2SD	MAM	1	5M	0.1	0	1	1	3.5	4
94	7M	0--2	0	70	7.3	Normal	Normal	Normal	Normal	NORMAL	NORMAL	1	1M	1.1	1	0	1	3.15	3
95	1Y-3M	0--2	1	73	8	Normal	Normal	Normal	Normal	NORMAL	NORMAL	1	1M	0.4	0	0	3	2.5	3
96	1Y-8M	0--2	0	77	8	<-3SD	SUW	<-2SD TO -3SD	MS	<-2SD	MAM	1	12D	0.1	0	0	1	1.75	3
97	4Y-4M	2--5	0	112	18.6	Normal	Normal	>2SD	TALL	NORMAL	NORMAL	1	4Y-2M	0.1	0	0	3	3.15	4
98	1Y-10M	0--2	0	83	11.3	Normal	Normal	Normal	Normal	NORMAL	NORMAL	1	22M	0.6	0	0	3	3.5	4
99	1Y	0--2	1	71	7.1	Normal	Normal	Normal	Normal	NORMAL	NORMAL	1	1D	1.1	1	0	4	2.45	4
100	3Y-4M	2--5	0	88	11.25	<-2SD TO -3SD	MUW	<-2SD TO -3SD	MS	NORMAL	NORMAL	1	3Y-2M	1.1	1	0	1	2.5	3
101	4Y-7M	2--5	0	101	12.95	<-2SD TO -3SD	MUW	Normal	Normal	<-2SD	MAM	1	4Y	0.1	0	0	1	2.5	4
103	2M	0--2	0	59	4.7	Normal	Normal	Normal	Normal	<-2SD	MAM	1	1M	0.1	0	0	3	4.5	4
104	3Y-9M	2--5	1	97	13.2	Normal	Normal	Normal	Normal	NORMAL	NORMAL	1	3M	0.6	0	0	3	2.75	3
105	2M	0--2	0	59	5.9	Normal	Normal	Normal	Normal	NORMAL	NORMAL	1	4D	0.1	0	0	3	3.7	3
107	5Y-9M	5--6	1	118	24	>2SD	OVERWEIGHT	Normal	Normal	>1SD	OVERNOURISHED	1	5Y	0.2	0	0	3	2.5	3
109	1Y-11M	0--2	1	78	7.403	<-3SD	SUW	<-2SD TO -3SD	MS	<-3SD	SAM	1	1Y-10M	0.2	0	0	1	1.75	3
111	1Y-3M	0--2	0	67	5.6	<-3SD	SUW	<-3SD	SS	<-3SD	SAM	1	6M	1.4	1	0	1	1.75	3
112	2Y-3M	2--5	0	82	9.3	<-2SD TO -3SD	MUW	<-2SD TO -3SD	MS	<-2SD	MAM	4	1W	1.1	1	0	1	3.5	4
113	5Y-4M	5--6	0	109	15.7	Normal	Normal	Normal	Normal	NORMAL	NORMAL	2	3M	1.2	1	0	1	3	3
114	11M	0--2	0	78	8.9	Normal	Normal	>2SD	TALL	NORMAL	NORMAL	1	15D	0.1	0	0	1	2.6	4
115	3Y	2--5	1	98	12.85	Normal	Normal	Normal	Normal	NORMAL	NORMAL	1	1D	0.1	0	0	3	3	3
116	1Y-4M	0--2	1	66	4.2	<-3SD	SUW	<-3SD	MS	<-3SD	SAM	1	2M	0.2	0	0	3	2	3
118	8D	0--2	0	45	2.8	Normal	Normal	<-2SD TO -3SD	MS	NORMAL	NORMAL	1	3D	0.1	0	0	4	2.65	4
120	1Y-3M	0--2	0	81	9.5	Normal	Normal	Normal	Normal	NORMAL	NORMAL	1	6D	0.1	0	0	1	3.5	4
121	3M	0--2	1	52	3	<-3SD	SUW	<-3SD	SS	<-2SD	MAM	2		0.1	0	0	3	2.5	3
122	6M	0--2	1	62	5.8	Normal	Normal	Normal	Normal	NORMAL	NORMAL	1		1.1	1	0	3	2.7	4
123	1Y	0--2	0	74	6.1	<-3SD	SUW	Normal	Normal	<-3SD	SAM	1	1Y	0.2	0	0	3	3.4	3
124	6M	0--2	0	66	6	<-2SD TO -3SD	MUW	Normal	Normal	<-2SD	MAM	1	3 DAYS	0.1	0	0	1	3.5	4
125	2M	0--2	0	55	3.3	<-3SD	SUW	<-2SD TO -3SD	MS	<-3SD	SAM	1	1M	0.1	0	1	1	2.7	4
126	8M	0--2	0	69	8.2	Normal	Normal	Normal	Normal	NORMAL	NORMAL	1	3M	0.2	0	0	3	1.7	4
127	4M	0--2	1	59	4.5	<-2SD TO -3SD	MUW	Normal	Normal	<-2SD	MAM	1	1.5M	1.6	1	0	1	3.8	1
128	3Y-4M	2--5	0	84	13	Normal	Normal	<-3SD	SS	NORMAL	NORMAL	1	3Y	1.4	1	0	3	2.4	3
129	5M	0--2	1	65	5	<-2SD TO -3SD	MUW	Normal	Normal	<-3SD	SAM	4	5M	0.1	0	0	1	2.8
132	6M	0--2	1	66	6.5	Normal	Normal	Normal	Normal	<-2SD	MAM	1	2M	1.1	1	0	1	2.3	4
133	5M 2D	0--2	0	66	5.9	<-2SD TO -3SD	MUW	Normal	Normal	<-3SD	SAM	1	5M	0.6	0	0	3	2.7	4
134	5Y-9M	5--6	1	108	17	Normal	Normal	Normal	Normal	NORMAL	NORMAL	1	1Y	1.4	1	0	1	3.2	2
136	15D	0--2	1	55	3.5	Normal	Normal	>2SD	TALL	<-3SD	SAM	1	AT BIRTH	0.1	0	0	1	3.1	2
140	1Y-4M	0--2	0	74	7.45	<-3SD	SUW	<-2SD TO -3SD	MS	<-2SD	MAM	1	1D	0.1	0	0	3	3.2	4
141	9M	0--2	0	65	7	<-2SD TO -3SD	MUW	<-3SD	SS	NORMAL	NORMAL	1	1M	0.6	0	0	3	2.5	4
142	2Y-2M	2--5	1	85	9.2	<-2SD TO -3SD	MUW	Normal	Normal	NORMAL	NORMAL	1	8M	1.8	1	0	3	2.15	3
143	4Y-6M	2--5	0	99	12.9	<-2SD TO -3SD	MUW	Normal	Normal	<-2SD	MAM	1	3Y	0.2	0	0	1	3.5	4
144	7M	0--2	1	64	9.3	>2SD	OVERWEIGHT	Normal	Normal	>3SD	OVERNOURISHED	1	1D	1.1	1	0	3	2.5	4
145	3Y	2--5	1	90	9.8	<-2SD TO -3SD	MUW	Normal	Normal	<-3SD	SAM	1	3M	0.4	0	0	2	2.5	3
146	5M	0--2	0	65	5.5	<-2SD TO -3SD	MUW	Normal	Normal	<-3SD	SAM	1	11D	0.1	0	0	1	4.3	4
147	3Y	2--5	1	85	10.45	<-2SD TO -3SD	MUW	<-2SD TO -3SD	MS	NORMAL	NORMAL	1	2Y-5M	0.6	0	0	3	2	3
148	7D	0--2	0	51	3	Normal	Normal	Normal	Normal	<-2SD	MAM	1	7D	0.6	0	0	3	3.3	4
149	6D	0--2	0	48	2.4	<-2SD TO -3SD	MUW	Normal	Normal	NORMAL	NORMAL	1	2D	1.1	1	0	1	2.6	4
150	7M	0--2	0	70	6.6	<-2SD TO -3SD	MUW	Normal	Normal	<-3SD	SAM	1	1M	0.2	0	0	1	2.5	3
151	2M	0--2	0	59	4	<-2SD TO -3SD	MUW	Normal	Normal	<-3SD	SAM	1	3D	0.1	0	0	1	2.5	2
152	9M	0--2	1	69	6.5	<-2SD TO -3SD	MUW	Normal	Normal	<-2SD	MAM	1	1M -15D	0.2	0	0	3	2.5	4
153	5Y	2--5	1	97	11.5	<-3SD	SUW	<-2SD TO -3SD	MS	<-2SD	MAM	1	7 MONTH IN PREGENACY	1.1	1	0	1	2.75	3
154	25D	0--2	0	52	3	Normal	Normal	>2SD	TALL	<-2SD	MAM	1	20D	1.4	1	0	1	2.71	4
155	3M	0--2	1	59	4.4	<-2SD TO -3SD	MUW	Normal	Normal	<-2SD	MAM	1	2M	1.8	1	0	1	2.5	3
156	2M	0--2	0	55	3.2	<-3SD	SUW	<-2SD TO -3SD	MS	<-3SD	SAM	1	7 MONTH IN PREGANACY	0.4	0	0	3	2.13	4
157	7M	0--2	1	64	4.4	<-3SD	SUW	Normal	Normal	<-3SD	SAM	1	6M	1.4	1	0	1	2.5	3
158	3M	0--2	1	67	6.4	Normal	Normal	>2SD	TALL	NORMAL	NORMAL	1	1M-15D	0.2	0	0	3	3	4
159	7D	0--2	0	42	1.7	<-3SD	SUW	<-3SD	SS	<-3SD	SAM	1	2D	0.6	0	0	3	2	3
160	5Y-1M	5--6	0	97	13.2	<-2SD TO -3SD	MUW	<-2SD TO -3SD	MS	NORMAL	NORMAL	1	4M	0.2	0	0	1	3.5	4
161	4M	0--2	0	61	4	<-3SD	SUW	Normal	Normal	<-3SD	SAM	1	1D	0.1	0	0	3	2	4
162	7M	0--2	0	65	5.6	<-3SD	SUW	Normal	Normal	<-3SD	SAM	2	5M	1.1	1	0	1		4
163	3M	0--2	1	55	2.5	<-3SD	SUW	<-2SD TO -3SD	MS	NORMAL	NORMAL	1	2M-15D	0.1	0	0	3	2.5	3
164	1Y-1M	0--2	0	71	6.6	<-3SD	SUW	<-2SD TO -3SD	MS	<-3SD	SAM	1	1D	1.1	1	0	1	2.7	3
165	4D	0--2	0	49	2.7	Normal	Normal	Normal	Normal	NORMAL	NORMAL	1	1D	1.1	1	0	3	2.8	3
166	8M	0--2	1	65	6.5	Normal	Normal	Normal	Normal	NORMAL	NORMAL	1	6M	1.1	1	0	1	3.8	4
167	1Y-4M	0--2	1	75	7	<-2SD TO -3SD	MUW	Normal	Normal	<-3SD	SAM	1	1Y	0.1	0	0	1	3.5	3
168	2M	0--2	1	56	3.1	<-3SD	SUW	Normal	Normal	<-3SD	SAM	1	5D	0.2	0	0	3	2.7	4
170	6M	0--2	1	64	5.9	Normal	Normal	Normal	Normal	NORMAL	NORMAL	1	6M	0.1	0	0	3	2.9	3
171	1Y-2M	0--2	1	74	7	Normal	Normal	Normal	Normal	<-2SD	MAM	1	1M	0.1	0	0	3	3	3
173	4M	0--2	1	58	4.4	<-3SD	SUW	Normal	Normal	<-2SD	MAM	1	20D	0.4	0	0	1	2.5	3
176	11M	0--2	1	66	4.8	<-3SD	SUW	<-2SD TO -3SD	MS	<-3SD	SAM	1	5D	0.1	0	0	3	1.9	4
179	4Y	2--5	1	86	10	<-3SD	SUW	<-3SD	SS	NORMAL	NORMAL	1	3Y	1.6	1	0	3	2.5	4
180	4M	0--2	1	58	3.6	<-3SD	SUW	Normal	Normal	<-3SD	SAM	3	3M-15D	0.1	0	0	1	1.75	4
181	1Y-7M	0--2	0	77	9.8	Normal	Normal	<-2SD TO -3SD	MS	NORMAL	NORMAL	1	1Y-6M	1.8	1	0	1	3.5	3
182	5Y-6M	5--6	0	106	14	<-2SD TO -3SD	MUW	Normal	Normal	<-2SD	MAM	1	4Y-6M	0.6	0	0	3	3.2	4
183	8M	0--2	0	61	3.7	<-3SD	SUW	<-3SD	SS	<-3SD	SAM	1	8M	0.3	0	0	1	1.8	3
184	1M	0--2	0	56	3.5	Normal	Normal	Normal	Normal	<-3SD	SAM	1	1M	1.4	1	0	1	3.7	3
186	1Y-5M	0--2	1	71	6.6	<-3SD	SUW	<-3SD	SS	<-2SD	MAM	1	2M	0.2	0	0	1	2.75	4
187	1Y-9M	0--2	1	75	7.5	<-3SD	SUW	<-2SD TO -3SD	MS	<-2SD	MAM	2	40D	0.1	0	0	3	2.7	4
188	1Y-5M	0--2	1	73	8.7	Normal	Normal	<-2SD TO -3SD	MS	NORMAL	NORMAL	1	2M	1.1	1	0	1	1.75	3
189	1Y-5M	0--2	0	99	12.55	>2SD	OVERWEIGHT	>2SD	TALL	NORMAL	NORMAL	1	1Y-6M	0.2	0	0	3	2.5	3
190	1Y-11M	0--2	0	77	9	<-2SD TO -3SD	MUW	<-3SD	SS	NORMAL	NORMAL	1	9M	1.1	1	0	1	2.5	4
191	1M	0--2	1	57	4.5	Normal	Normal	>2SD	TALL	NORMAL	NORMAL	1	IN PREGENACY	0.1	0	0	1	2.6	3
192	7M	0--2	0	67	6.7	<-2SD TO -3SD	MUW	Normal	Normal	NORMAL	NORMAL	1	IN PREGENACY	0.1	0	1	1	2.75	4
194	4M	0--2	0	58	3.3	<-3SD	SUW	<-2SD TO -3SD	MS	<-3SD	SAM	1	1M	0.2	0	0	3	2	4
195	2Y-6M	2--5	1	77	6.9	<-3SD	SUW	<-3SD	SS	<-3SD	SAM	1	1Y	1.8	1	0	3	2	4
197	7M	0--2	0	68	6	<-2SD TO -3SD	MUW	Normal	Normal	<-3SD	SAM	1	1D	0.1	0	0	1	3	3
198	5Y	2--5	1	105	12.15	<-2SD TO -3SD	MUW	Normal	Normal	<-3SD	SAM	1	4M	0.1	0	0	1		3
199	3M	0--2	1	61	4.4	<-2SD TO -3SD	MUW	Normal	Normal	<-3SD	SAM	1	5M	1.2	1	0	1	3	4
200	2M	0--2	0	56	2.9	<-3SD	SUW	<-2SD TO -3SD	MS	<-3SD	SAM	1	1D	0.2	0	1	1	2.7	4
201	1Y-10M	0--2	0	74	6.3	<-3SD	SUW	<-3SD	SS	<-3SD	SAM	1	1Y-8M	0.2	0	0	3	1.6	3
202	5M	0--2	1	64	6.3	Normal	Normal	Normal	Normal	NORMAL	NORMAL	1	NOT YET	0.2	0	0	3	2.4	4
203	6M	0--2	1	61	5.2	<-2SD TO -3SD	MUW	<-2SD TO -3SD	MS	NORMAL	NORMAL	1	3M	0.4	0	0	3	2	3
204	1Y	0--2	1	72	7.7	Normal	Normal	Normal	Normal	NORMAL	NORMAL	1	4M	0.6	0	0	3	1.75	4
205	1M	0--2	1	58	2.9	<-2SD TO -3SD	MUW	>2SD	TALL	<-3SD	SAM	1		1.3	1	0	3	2.7	4
206	1Y-7M	0--2	1	68	6.4	<-3SD	MUW	<-3SD	SS	<-2SD	MAM	2	1Y	0.6	0	0	3	2.8	4
207	6M	0--2	0	61	4.5	<-3SD	SUW	<-3SD	SS	<-3SD	SAM	4	1M	0.6	0	0	3	3.1	3
208	2Y-5M	2--5	0	76	8	<-3SD	SUW	<-3SD	SS	<-2SD	MAM	4	8M	1.1	1	0	1	3	4
209	4Y	2--5	1	96	11.45	<-2SD TO -3SD	MUW	Normal	Normal	<-2SD	MAM	1	4Y	0.2	0	0	1	2.7	4
210	4 Y	2--5	1	99	12.2	<-2SD TO -3SD	MUW	Normal	Normal	<-2SD	MAM	1	IN PREGENCY (7 MONTH)	0.1	0	0	1	2.5	3
211	4Y-4M	2--5	0	94	12.2	<-2SD TO -3SD	MUW	<-2SD TO -3SD	MS	NORMAL	NORMAL	1	3M	1.8	1	0	2	2.5	4
212	19D	0--2	1	35	795	>2SD	OVERWEIGHT	<-3SD	SS	<-3SD	SAM	1	15D	0.4	0	0	3	758GM	3
213	3Y-9M	2--5	1	97	11.3	<-2SD TO -3SD	MUW	Normal	Normal	<-2SD	MAM	1	6M	0.2	0	0	1	3.75	4
214	3Y-10M	2--5	0	85	9.9	<-3SD	SUW	<-3SD	SS	NORMAL	NORMAL	1	2M	0.4	0	0	1	3	4
215	2Y-6M	2--5	0	82	8.9	<-3SD	SUW	<-2SD TO -3SD	MS	NORMAL	NORMAL	1	IN PREGENACY(7MONTH)	0.2	0	0	1	3.5	3
216	4Y-6M	2--5	1	98	13.25	Normal	Normal	Normal	Normal	NORMAL	NORMAL	1	6M	0.1	0	0	1	3	4
217	3Y-5M	2--5	1	92	12.15	Normal	Normal	Normal	Normal	NORMAL	NORMAL	1	6M	0.2	0	0	1	2.75	4
218	1M	0--2	0	56	3.4	<-2SD TO -3SD	MUW	Normal	Normal	<-3SD	SAM	1	IN PREGENACY	1.2	1	0	3	2.75	3
219	1Y	0--2	1	64	5.4	<-3SD	SUW	<-3SD	SS	<-2SD	MAM	1	1D	1.4	1	0	3	2.75	4
221	2Y-8M	2--5	0	84	4	<-3SD	SUW	<-2SD TO -3SD	MS	<-3SD	SAM	1	1D	0.2	0	0	1		4
222	6M	0--2	1	65	5.6	<-2SD TO -3SD	MUW	Normal	Normal	<-2SD	MAM	1	3M	0.1	0	0	1	2.6	3
223	3Y-6M	2--5	1	94	11.95	Normal	Normal	Normal	Normal	NORMAL	NORMAL	1	IN PREGENACY(7M)	0.5	0	0	1	3.5	3
224	5Y-6M	5--6	1	106	14.45	<-2SD TO -3SD	MUW	Normal	Normal	NORMAL	NORMAL	1	2M	0.1	0	0	3	2.8	4
225	1Y-9M	0--2	0	73	7.6	<-3SD	SUW	<-3SD	MS	<-2SD	MAM	4	2M	0.2	0	0	2	2.2	4
226	22D	0--2	0	46	2.1	<-3SD	SUW	<-2SD TO -3SD	MS	<-2SD	MAM	1		0.2	0	0	3	2.4	3
227	3Y-5M	2--5	0	88	8.7	<-3SD	SUW	<-2SD TO -3SD	MS	<-3SD	SAM	1	1M	0.4	0	0	1	1.7	3
228	7M	0--2	0	65	4.8	<-3SD	SUW	Normal	Normal	<-3SD	SAM	1	7M	0.1	0	0	3	2.6	4
229	3Y	2--5	1	88	9.35	<-3SD	SUW	Normal	Normal	<-3SD	SAM	3	3Y	1.1	1	0	1	3.3	4
231	2Y-8M	2--5	1	88	10.95	Normal	Normal	Normal	Normal	NORMAL	NORMAL	1	4D	0.2	0	0	1	2.75	3
232	7D	0--2	0	55	3.1	Normal	Normal	>2SD	TALL	<-3SD	SAM	1	4D	0.1	0	0	1	2.85	3
233	5M	0--2	0	65	5.3	<-3SD	SUW	Normal	Normal	<-3SD	SAM	1	5M	1.4	1	0	1	3.4	3
234	3M	0--2	0	56	3	<-3SD	SUW	<-2SD TO -3SD	MS	<-3SD	SAM	1	IN PREGENACY	1.8	1	1	3	1.4	3
235	1Y-5M	0--2	0	64	5.2	<-3SD	SUW	<-3SD	SS	<-3SD	SAM	4	1Y-4M	0.4	0	0	2	1.9	4
236	4M	0--2	0	56	3.6	<-3SD	SUW	<-3SD	SS	<-3SD	SAM	1	IN PREGENACY	1.6	1	0	3	2.3	3
237	6Y	5--6	1	111	13.9	<-2SD TO -3SD	MUW	Normal	Normal	<-3SD	SAM	1	8M	0.2	0	0	1	2.75	4
238	2Y-6M	2--5	1	79	9	<-2SD TO -3SD	MUW	<-3SD	SS	NORMAL	NORMAL	1	8M	1.6	1	0	3	2.8	3
239	2M	0--2	1	55	3.5	<-2SD TO -3SD	MUW	Normal	Normal	<-3SD	SAM	1	2M	0.2	0	0	3	2.5	2
240	2Y-1M	2--5	0	78	8.4	<-3SD	SUW	<-3SD	SS	<-2SD	MAM	1	2Y	0.4	0	0	1	2.5	4
242	1M	0--2	1	52	2.3	<-3SD	SUW	Normal	Normal	<-3SD	SAM	1	IN PREGENACY	0.1	0	1	3	1.89	4
244	6M	0--2	1	66	5.7	<-2SD TO -3SD	MUW	Normal	Normal	<-2SD	MAM	1	6M	0.2	0	0	3	1.75	3
245	3M	0--2	1	54	4.4	<-2SD TO -3SD	MUW	<-2SD TO -3SD	MS	NORMAL	NORMAL	1	1D	1.8	1	0	2	1.4	4
246	4Y-2M	2--5	1	98	12.7	Normal	Normal	Normal	Normal	NORMAL	NORMAL	1	1M-15D	0.6	0	0	3	2.75	4
248	1Y-3M	0--2	0	68	6.8	<-3SD	SUW	<-3SD	SS	<-2SD	MAM	1	6M	0.2	0	0	3	1	4
249	2Y-3M	2--5	0	81	8.4	<-3SD	SUW	<-2SD TO -3SD	MS	<-3SD	SAM	1	AFTER 1Y	0.1	0	0	3	3.5	3
250	5M	0--2	0	65	4	<-3SD	SUW	Normal	Normal	<-3SD	SAM	1	1M-15D	0.1	0	0	1	2.34	3
251	4Y-5M	2--5	0	100	13.15	<-2SD TO -3SD	MUW	Normal	Normal	NORMAL	NORMAL	1	4M	0.1	0	0	1	2	3
252	1Y	0--2	0	77	8.9	Normal	Normal	Normal	Normal	NORMAL	NORMAL	1	9M	0.1	0	0	2	1.5	3
253	5Y-8M	5--6	0	100	12	<-3SD	SUW	<-2SD TO -3SD	MS	<-3SD	SAM	1	1D	0.1	0	1	3	3.4	3
254	3Y	2--5	1	86	9.5	<-3SD	SUW	<-2SD TO -3SD	MS	<-2SD	MAM	1	1D	1.6	1	0	3	2.75	4
255	4M	0--2	1	59	3.8	<-3SD	SUW	Normal	Normal	<-3SD	SAM	1	3M	0.1	0	0	1	2.5	4
256	1Y	0--2	1	63	5	<-3SD	SUW	<-3SD	SS	<-3SD	SAM	1	2M	0.2	0	1	3	890	2
257	4Y-2M	2--5	1	94	12.5	<-2SD TO -3SD	MUW	<-2SD TO -3SD	MS	NORMAL	NORMAL	3	4Y	0.4	0	0	1	3.2	4
258	2Y-7M	2--5	0	93	13.2	Normal	Normal	Normal	Normal	NORMAL	NORMAL	1	7M	0.1	0	0	1	2.25	3
260	19D	0--2	0	54	3.8	Normal	Normal	>2SD	TALL	NORMAL	NORMAL	1	10D	0.3	0	0	1	3.5	4
261	3M	0--2	0	55	2.9	<-3SD	SUW	<-3SD	SS	<-3SD	SAM	1	2M	0.6	0	1	1	1.8	3
262	4Y-1M	2--5	0	105	15.3	Normal	Normal	Normal	Normal	NORMAL	NORMAL	1	1D	1.6	1	0	3	2.5	4
263	6D	0--2	0	45	2.26	<-2SD TO -3SD	MUW	<-2SD TO -3SD	MS	NORMAL	NORMAL	1	IN PREGENACY	1.1	1	0	1	2.25	4
264	1Y-9M	0--2	1	83	10.2	Normal	Normal	Normal	Normal	NORMAL	NORMAL	4	7M	1.1	1	0	1	3.5	3
265	10M	0--2	0	67	5	<-3SD	SUW	<-2SD TO -3SD	MS	<-3SD	SAM	1	7M	0.3	0	0	2	2.4	3
266	1Y-6M	0--2	1	66	4.9	<-3SD	SUW	<-3SD	SS	<-3SD	NORMAL	1	1Y-5M	0.1	0	0	3		4
267	3M	0--2	0	57	4.2	<-3SD	SUW	<-2SD TO -3SD	MS	<-2SD	MAM	4	6D	0.1	0	0	3	2.465	3
268	2Y	2--5	1	80	8.5	<-2SD TO -3SD	MUW	Normal	Normal	<-2SD	MAM	1	1Y-6M	0.4	0	0	2	2	4
269	4Y	2--5	1	95	12.6	Normal	Normal	Normal	Normal	NORMAL	NORMAL	1	4Y	0.1	0	0	1	2.5	4
270	1M-15D	0--2	1	55	3.9	<-2SD TO -3SD	MUW	Normal	Normal	NORMAL	NORMAL	1	1 M	0.2	0	0	3	2.5	4
271	5M	0--2	0	66	5	<-3SD	SUW	Normal	Normal	<-3SD	SAM	1	4M	1.1	1	0	3	2.775	4
272	4Y	2--5	0	78	7.85	<-3SD	SUW	<-3SD	SS	<-3SD	SAM	1	1D	0.2	0	0	1	450	4
273	3Y--6M	2--5	1	95	8.5	<-3SD	SUW	Normal	Normal	<-3SD	SAM	2	6M	0.4	0	0	3	3	3
274	4Y-9M	2--5	1	99.5	12.5	<-2SD TO -3SD	MUW	Normal	Normal	<-2SD	MAM	1	4Y-8M	0.2	0	0	1	2.3	4
275	2Y-1M	2--5	0	77	9	<-2SD TO -3SD	MUW	<-3SD	SS	NORMAL	NORMAL	1	2Y	1.1	1	0	3	2.5	3
276	1Y-1M	0--2	1	64	71	<-2SD TO -3SD	MUW	<-3SD	SS	NORMAL	NORMAL	1	15D	0.4	0	0	3	4	3
277	10 M	0--2	1	72	7	Normal	Normal	Normal	Normal	<-2SD	MAM	2	9M	0.1	0	0	3	3	4
278	8M	0--2	1	64	4.4	<-3SD	SUW	<-2SD TO -3SD	MS	<-3SD	SAM	1	IN PREGENACY	1.2	1	0	1	3.5	4
279	2Y	2--5	1	76	7	<-3SD	SUW	<-3SD	SS	<-3SD	SAM	1	IN PREGENACY	0.4	0	1	3	3	4
280	9M	0--2	1	70	7.9	Normal	Normal	Normal	Normal	NORMAL	NORMAL	1	1M	0.6	0	0	3	2.7	3
281	2M	0--2	1	53	3.5	<-2SD TO -3SD	MUW	<-2SD TO -3SD	MS	NORMAL	NORMAL	1	1D	0.1	0	0	3	2.6	3
282	4M	0--2	0	61	5.6	<-2SD TO -3SD	MUW	Normal	Normal	NORMAL	NORMAL	1	4M	1.1	1	0	3	2.7	3
283	3Y-6M	2--5	0	91	10.4	<-3SD	SUW	<-2SD TO -3SD	MS	<-3SD	SAM	1	3M	0.4	0	0	2	3.75	3
284	9M	0--2	0	68	6.5	<-2SD TO -3SD	MUW	Normal	Normal	<-2SD	MAM	1	8M	1.1	1	0	1	2	3
285	2Y-8M	2--5	1	85	9.6	<-2SD TO -3SD	MUW	Normal	Normal	<-2SD	MAM	2	6M	0.4	0	0	1		4
286	1Y-6M	0--2	0	76	8.5	<-2SD TO -3SD	MUW	<-2SD TO -3SD	MS	NORMAL	NORMAL	2	1Y-6M	1.3	1	1	3	2.7	3
287	2Y-1M	2--5	0	83	10.2	Normal	Normal	Normal	Normal	NORMAL	NORMAL	2	2Y	0.1	0	0	1	2	4
288	4Y-3M	2--5	1	101	11.8	<-2SD TO -3SD	MUW	Normal	Normal	<-3SD	SAM	1	1D	0.1	0	0	1	3	3
290	1M	0--2	0	45	2.1	<-3SD	SUW	<-3SD	SS	NORMAL	NORMAL	1	2D	1.1	1	0	3	1.9	4
291	6M	0--2	1	65	5.3	<-2SD TO -3SD	MUW	Normal	Normal	<-3SD	SAM	1	15D	0.1	0	1	1	2	4
292	3Y-4M	2--5	0	81	8	<-3SD	SUW	<-3SD	SS	<-3SD	SAM	3	1Y-6M	1.1	1	0	1		3
293	1Y-11M	0--2	0	84	11.5	Normal	Normal	Normal	Normal	NORMAL	NORMAL	1	IN PREGENACY	0.2	0	0	1	2.2	4
294	11M	0--2	1	68	5.6	<-3SD	SUW	Normal	Normal	<-3SD	SAM	1	5M	1.4	1	1	1	3.75	4
295	2Y-5M	2--5	1	80	8.8	<-3SD	SUW	<-2SD TO -3SD	MS	NORMAL	NORMAL	1	1Y	0.4	0	0	2	2.5	4
296	9M	0--2	1	64	4.9	<-3SD	SUW	<-2SD TO -3SD	MS	<-3SD	SAM	1	9M	1.1	1	0	3	1.7	4
297	1Y5M	0--2	0	68	6	<-3SD	SUW	<-3SD	SS	<-3SD	SAM	2	1Y 4M	0.1	0	0	1	2	4
298	8M	0--2	0	65.5	6.1	<-3SD	SUW	<-2SD TO -3SD	MS	<-2SD	MAM	1	8M	0.1	0	0	1	2.5	3
299	7M	0--2	0	63	5.4	<-3SD	SUW	<-2SD TO -3SD	MS	<-2SD	MAM	1	6M	0.6	0	0	1	2.5	4
300	5M	0--2	0	60	3.9	<-3SD	SUW	<-2SD TO -3SD	MS	<-3SD	SAM	1	4M	0.1	0	0	1	2.6	3
301	5Y	5--6	0	89	12	<-3SD	SUW	<-3SD	SS	NORMAL	NORMAL	1	1M	1.1	1	0	3	1.75	4
302	4Y	2--5	1	88	9.95	<-3SD	SUW	<-3SD	SS	<-2SD	MAM	1	IN PREGENACY	0.2	0	0	3	1.75	4
303	3Y-11M	2--5	1	91	10.8	<-3SD	SUW	<-2SD TO -3SD	MS	<-2SD	MAM	1	1M	0.4	0	0	2	1.5	4
304	10M	0--2	0	72	7.7	Normal	Normal	Normal	Normal	NORMAL	NORMAL	1		0.2	0	0	3	2.5	3
307	5Y-6M	5--6	0	108	14.6	<-2SD TO -3SD	MUW	Normal	Normal	<-2SD	MAM	1	5Y-6M	0.2	0	0	1	2.5	4
308	3Y	2--5	0	76	9.7	<-3SD	SUW	<-3SD	SS	NORMAL	NORMAL	1	2D	0.1	0	0	1	2.8	2
309	3M	0--2	1	55	3.1	<-3SD	SUW	<-2SD TO -3SD	MS	<-3SD	SAM	1	1M	0.1	0	1	1	3	3
310	4Y-10M	2--5	0	101	14.3	Normal	Normal	Normal	Normal	NORMAL	NORMAL	1	2Y	0.6	0	0	2		3
311	5Y-2M	2--5	0	103	16.5	Normal	Normal	Normal	Normal	NORMAL	NORMAL	1	3Y	0.2	0	0	3	3.5	4
312	3Y-3M	2--5	0	93	12.6	Normal	Normal	Normal	Normal	NORMAL	NORMAL	1	10D	1.8	1	0	3	2.5	4
313	6M	0--2	0	62	4.6	<-3SD	SUW	<-2SD TO -3SD	MS	<-3SD	SAM	1	6M	0.4	0	0	2	2.5	4
314	8D	0--2	0	45	1.7	<-3SD	SUW	<-2SD TO -3SD	MS	<-3SD	SAM	1	4D	1.4	1	1	3	1.7	3
316	5M	0--2	1	63	5.2	<-2SD TO -3SD	MUW	Normal	Normal	<-2SD	MAM	2	1M	1.1	1	0	1	2.4	3
317	5M	0--2	0	68	6.1	Normal	Normal	Normal	Normal	<-3SD	SAM	1	4M	0.1	0	1	3	2.7	3
318	4Y-1M	2--5	0	98	12.6	<-2SD TO -3SD	MUW	Normal	Normal	<-2SD	MAM	1	8D	1.1	1	0	3	2.6	4
319	3M	0--2	0	58	4	<-3SD	SUW	Normal	Normal	<-3SD	SAM	1	2D	0.1	0	1	1	3.1	4
320	2Y-5M	2--5	0	83	11	Normal	Normal	<-2SD TO -3SD	MS	NORMAL	NORMAL	1	1D	1.1	1	0	3	3	4
321	4Y	2--5	1	93.5	13.4	Normal	Normal	<-2SD TO -3SD	MS	NORMAL	NORMAL	1	4M	0.1	0	1	3	2.2	4
322	20D	0--2	0	55	4.1	>2SD	OVERWEIGHT	>2SD	TALL	NORMAL	NORMAL	1	14D	0.2	0	0	3	3.1	3
324	2M	0--2	1	50	4.5	Normal	Normal	<-3SD	SS	>3SD	OVERNOURISHED	1	2M	1.1	1	0	3	3	4
325	10M	0--2	1	75	7.5	Normal	Normal	>2SD	TALL	<-2SD	MAM	1	9M	0.2	0	0	3	2.75	4
326	3M	0--2	0	61	4.5	<-2SD TO -3SD	MUW	Normal	Normal	<-3SD	SAM	1	2M-15D	0.1	0	0	3	2.25	4
327	1Y- 5M	0--2	0	67	5.8	<-3SD	SUW	<-3SD	SS	<-3SD	SAM	1	1Y-2M	1.1	1	0	3	1.5	4
328	6M	0--2	1	63	5.6	<-2SD TO -3SD	MUW	Normal	Normal	NORMAL	NORMAL	1	6M	0.1	0	0	3	2.75	3
329	4Y-6M	2--5	0	85	9.2	<-3SD	SUW	<-3SD	SS	<-3SD	SAM	2	8M	0.2	0	0	1	1.55	2
330	2Y-7M	2--5	0	88	12.3	Normal	Normal	Normal	Normal	NORMAL	NORMAL	1	15D	0.2	0	0	1	3.75	3
331	11M	0--2	0	71.5	8.1	Normal	Normal	Normal	Normal	NORMAL	NORMAL	1	1M-15D	0.4	0	0	2	2.9	3
332	4M	0--2	1	61	5	<-2SD TO -3SD	MUW	Normal	Normal	<-2SD	MAM	1	5D	0.6	0	0	3	3	4
333	7M	0--2	0	65	5.6	<-3SD	SUW	Normal	Normal	<-3SD	SAM	4	6M	1.1	1	0	3	3.5	3
335	2Y-5M	2--5	1	92	8.1	>2SD	OVERWEIGHT	Normal	Normal	<-3SD	SAM	1	1Y	1.1	1	0	3	2.75	4
336	9M	0--2	0	73.5	10.55	>2SD	OVERWEIGHT	Normal	Normal	NORMAL	NORMAL	1	1M	0.1	0	0	3	3.7	2
337	1Y-5M	0--2	0	71	7.9	<-2SD TO -3SD	MUW	<-3SD	SS	NORMAL	NORMAL	2	7M	0.1	0	0	3	2.7	4
338	1Y-2M	0--2	1	71	7.3	Normal	Normal	<-2SD TO -3SD	MS	NORMAL	NORMAL	1		0.2	0	0	3	3	2
339	3M	0--2	0	54	3.8	<-3SD	SUW	<-3SD	SS	NORMAL	NORMAL	1	3M	0.2	0	0	3	1.6	4
340	10M	0--2	1	64	5.7	<-3SD	SUW	<-3SD	SS	NORMAL	NORMAL	1	1M	1.1	1	0	1	2.25	3
341	2Y-4M	2--5	0	86	10	<-2SD TO -3SD	MUW	Normal	Normal	<-2SD	MAM	3	2M	0.4	0	0	2	3.5	4
342	8M	0--2	1	73	7	Normal	Normal	>2SD	TALL	<-2SD	MAM	1	3M	0.1	0	0	3	3.5	4
343	3Y-5M	2--5	1	86	10.4	<-2SD TO -3SD	MUW	<-3SD	SS	NORMAL	NORMAL	1	4D	1.1	1	0	3	2.5	3
344	1M	0--2	1	55	2.7	<-3SD	SUW	Normal	Normal	<-3SD	SAM	1	20D	0.2	0	0	3	2.6	4
345	10M	0--2	1	66	4.3	<-3SD	SUW	<-2SD TO -3SD	MS	<-3SD	SAM	1	9M	0.1	0	0	3	2.2	3
346	1Y.1OM	0--2	1	75	8	<-2SD TO -3SD	MUW	<-3SD	SS	<-2SD	MAM	1	1Y-10M	0.4	0	0	2	3.5	4
347	7M	0--2	1	65	5.8	<-2SD TO -3SD	MUW	Normal	Normal	<-2SD	MAM	1	6M	0.1	0	0	3	3.5	3
348	1M	0--2	1	53	3.7	Normal	Normal	Normal	Normal	NORMAL	NORMAL	1	1D	0.6	0	0	3	3	3
349	1Y-10M	0--2	0	82	9.8	Normal	Normal	Normal	Normal	NORMAL	NORMAL	1	1Y-8M	0.2	0	0	3	2.75	2
350	6M	0--2	1	64	6.6	Normal	Normal	Normal	Normal	NORMAL	NORMAL	1	6D	1.8	1	0	3	2.5	3
351	12D	0--2	1	53	2.8	Normal	Normal	>2SD	TALL	<-3SD	SAM	1		0.2	0	0	3	2.6	3
352	6M	0--2	0	65	5.3	<-3SD	SUW	Normal	Normal	<-3SD	SAM	1	2M	0.1	0	0	1	2.1	4
353	5M	0--2	1	61	5	<-2SD TO -3SD	MUW	Normal	Normal	<-2SD	MAM	1	4M-15D	1.3	1	1	1	2.2	4
354	3Y-2M	2--5	0	92	11.2	<-2SD TO -3SD	MUW	Normal	Normal	<-2SD	MAM	1	3Y	0.1	0	0	1	2.25	2
355	5Y-9M	5--6	0	100.5	13.6	<-3SD	SUW	<-2SD TO -3SD	MS	NORMAL	NORMAL	1	2M	1.5	1	0	3	2.25	4
357	2Y	2--5	0	84.5	10	Normal	Normal	Normal	Normal	NORMAL	NORMAL	1	2Y	0.1	0	0	2	2.7	4
358	4Y-7M	2--5	1	87	9.1	<-3SD	SUW	<-3SD	SS	<-3SD	SAM	1	9M	0.6	0	0	3	2.5	4
360	2M	0--2	0	60	3.9	<-2SD TO -3SD	MUW	Normal	Normal	<-3SD	SAM	4	8D	1.4	1	0	1	2.75	3
361	7 MONTH	0--2	0	51	3.6	<-3SD	SUW	<-3SD	SS	NORMAL	NORMAL	2	6D	0.1	0	0	3	2.7	3
362	2y-10m	2--5	0	89	9.75	<-3SD	SUW	Normal	Normal	<-3SD	SAM	4	2M	0.2	0	0	3	2.1	4
363	1Y-1M	0--2	0	72	7.75	<-2SD TO -3SD	MUW	<-2SD TO -3SD	MS	NORMAL	NORMAL	1	1M	1.4	1	0	1	3	3
364	2M-15D	0--2	0	58	4.865	<-2SD TO -3SD	MUW	Normal	Normal	NORMAL	NORMAL	1	2Y-10D	1.4	1	1	1	2.8	4
365	7M	0--2	0	63	3.83	<-3SD	SUW	<-2SD TO -3SD	MS	<-3SD	SAM	1	3M	0.1	0	0	3	2.7	4
366	3Y-5M	2--5	0	97	15	Normal	Normal	Normal	Normal	NORMAL	NORMAL	2	4M	0.1	0	0	3	2.25	3
367	4Y-11M	2--5	0	103	16.2	Normal	Normal	Normal	Normal	NORMAL	NORMAL	1	1D	0.1	0	0	1	3.25	4
368	6Y	5--6	1	88	11.4	<-3SD	SUW	<-3SD	SS	NORMAL	NORMAL	1	6M	1.1	1	0	3	2	4
369	2Y-6M	2--5	1	83.5	9.85	<-2SD TO -3SD	MUW	<-2SD TO -3SD	MS	NORMAL	NORMAL	4	2Y-5M	1.1	1	0	1	2.7	2
370	9M	0--2	0	68.5	5.656	<-3SD	SUW	Normal	Normal	<-3SD	SAM	2	8M	0.4	0	0	2	2.6	3
371	2M	0--2	0	53	3.2	<-3SD	SUW	<-3SD	SS	<-2SD	MAM	1	IN PREGENACY	0.4	0	0	3	2.75	4
373	3Y	2--5	0	91.5	10.9	<-2SD TO -3SD	MUW	Normal	Normal	<-2SD	MAM	1		0.2	0	0	3	2.7	3
374	1Y-5M	0--2	0	71	8.5	<-2SD TO -3SD	MUW	<-3SD	SS	NORMAL	NORMAL	1	9M	0.2	0	0	3	3.5	3
375	3Y-4M	2--5	0	82	8.08	<-3SD	SUW	<-3SD	SS	<-3SD	SAM	2	6M	1.1	1	0	1	2.5	4
376	3Y 6M	2--5	0	94	12	<-2SD TO -3SD	MUW	Normal	Normal	NORMAL	NORMAL	1	WITHIN 3 WEEKS	0.2	0	0	1	2.5	3
377	11 M	0--2	0	66.3	5.9	<-3SD	SUW	<-3SD	SS	<-3SD	SAM	1	AFTER BIRTH	1.6	1	0	1	3	3
379	1Y-9M	0--2	0	79	9.8	Normal	Normal	<-2SD TO -3SD	MS	NORMAL	NORMAL	3	4M	1.1	1	0	1	3.5	4
380	4M-4D	0--2	0	62	4.63	<-3SD	SUW	Normal	Normal	<-3SD	SAM	2	3M-15D	1.4	1	1	1	2.5	3
381	2Y-2M	2--5	0	85	11.3	Normal	Normal	Normal	Normal	NORMAL	NORMAL	1	2Y	1.4	1	0	3	3.15	3
382	5M	0--2	0	54	60	<-2SD TO -3SD	MUW	<-3SD	SS	>3SD	OVERNOURISHED	1	20D	0.3	0	0	3	2.75	1
383	2Y-7M	2--5	0	97.5	8.25	<-3SD	SUW	>2SD	TALL	<-3SD	SAM	4	1Y-6M	1.1	1	0	1	3.5	3
384	1Y-4M	0--2	0	73	7.3	<-3SD	SUW	<-2SD TO -3SD	MS	<-2SD	MAM	1		0.1	0	0	3	2.5	3
385	4Y-2M	2--5	0	100	13.7	Normal	Normal	Normal	Normal	NORMAL	NORMAL	1	5M	0.6	0	0	3	3.5	4
386	3Y-10M	2--5	0	89	10.8	<-3SD	SUW	<-3SD	SS	<-2SD	MAM	1	3Y	0.4	0	1	3	2.9	2
387	5Y	2--5	1	103	15.1	Normal	Normal	Normal	Normal	NORMAL	NORMAL	1	4Y-10M	0.6	0	1	3	3	3
388	2Y-4M	2--5	0	88	13.2	Normal	Normal	Normal	Normal	NORMAL	NORMAL	1		0.1	0	0	3	3.5	3
389	6M	0--2	0	66.5	6.795	Normal	Normal	Normal	Normal	NORMAL	NORMAL	1	4M	0.6	0	0	3	3.5	3
390	3M	0--2	0	59	5.28	Normal	Normal	Normal	Normal	NORMAL	NORMAL	1		0.1	0	0	3	1.6	4
392	2Y	2--5	0	77	9.895	Normal	Normal	<-3SD	SS	NORMAL	NORMAL	1	2Y	0.6	0	0	3	2.7	4
394	2Y-1M	2--5	0	74	8.24	<-3SD	SUW	<-3SD	SS	NORMAL	NORMAL	1	2Y	0.6	0	0	2		3
395	20D	0--2	0	52	3.2	Normal	Normal	>2SD	TALL	<-2SD	MAM	1	4D	0.6	0	1	1	2.915	3
396	5M	0--2	1	60	4.8	<-3SD	SUW	Normal	Normal	<-2SD	MAM	1	4M	0.4	0	0	3	2	4
397	4Y-4M	2--5	0	113	20.2	>2SD	OVERWEIGHT	>2SD	TALL	NORMAL	NORMAL	1	4Y-2M	0.2	0	0	2	2.5	4
398	2D	0--2	1	55	3.175	Normal	Normal	>2SD	TALL	<-3SD	SAM	1	2D	1.1	1	0	3	3.3	4
399	4Y-11M	2--5	1	97.5	12.2	<-2SD TO -3SD	MUW	<-2SD TO -3SD	MS	<-2SD	MAM	4	6M	0.1	0	1	1	2.75	4
400	1M-15D	0--2	0	57	4.055	<-2SD TO -3SD	MUW	Normal	Normal	<-2SD	MAM	4	1M	1.6	1	0	3	2.75	4
401	2M	0--2	1	54	3.3	<-3SD	SUW	Normal	Normal	<-3SD	SAM	4	18D	0.1	0	0	3	2.8	3
402	3M-17D	0--2	0	65.2	5.84	Normal	Normal	Normal	Normal	<-2SD	MAM	1	IN PREGENACY	0.2	0	0	3	3	4
403	5M	0--2	0	60	5.265	<-3SD	SUW	<-2SD TO -3SD	MS	NORMAL	NORMAL	2	1M-15D	1.3	1	0	3	2.75	3
404	4M-15D	0--2	1	62.5	5.692	Normal	Normal	Normal	Normal	NORMAL	NORMAL	2	3M	0.1	0	0	3	3.7	3
405	5Y-4M	5--6	0	96.5	12.75	<-3SD	SUW	<-3SD	SS	NORMAL	NORMAL	1	5M	1.6	1	0	3	4	4
406	4Y-6M	2--5	1	98	13.2	Normal	Normal	Normal	Normal	NORMAL	NORMAL	1	5M	1.1	1	0	1	2.5	4
408	2Y-7M	2--5	1	90	10	<-2SD TO -3SD	MUW	Normal	Normal	<-2SD	MAM	1	8M	0.1	0	0	3	2.52	4
410	1M-7D	0--2	1	50	2.995	<-2SD TO -3SD	MUW	Normal	Normal	NORMAL	NORMAL	1	1M-6D	0.2	0	0	3	2.3	4
411	11M	0--2	0	65	5.7	<-3SD	SUW	<-3SD	SS	<-3SD	SAM	1	1M	1.1	1	0	3	2.48	3
412	1Y-10M	0--2	1	70	6.5	<-3SD	SUW	<-3SD	SS	<-2SD	MAM	1	IN PREGENACY	0.1	0	0	1	2.3	4
413	4M	0--2	0	56	4.26	<-3SD	SUW	<-3SD	SS	NORMAL	NORMAL	1	1D	1.1	1	0	3	1.5	3
414	5M-7D	0--2	0	66	4.9	<-3SD	SUW	Normal	Normal	<-3SD	SAM	1	IN PREGENACY	0.4	0	0	3	2.8	4
415	5Y-1M	5--6	0	94	12	<-3SD	SUW	<-3SD	SS	NORMAL	NORMAL	1	12D	0.6	0	0	3	2.5	4
416	1M	0--2	0	51	3.2	<-2SD TO -3SD	MUW	Normal	Normal	NORMAL	NORMAL	1	IN PREGENACY	0.2	0	0	3	3.5	4
417	1M-3D	0--2	0	55	3.5	Normal	Normal	Normal	Normal	<-3SD	SAM	1	IN PREGENACY	0.1	0	0	1	3.5	4
418	3Y-3M	2--5	0	88	10.85	<-2SD TO -3SD	MUW	<-2SD TO -3SD	MS	NORMAL	NORMAL	2	3M	0.1	0	0	1	3.4	4
420	1M-20D	0--2	1	53	4	Normal	Normal	<-2SD TO -3SD	MS	NORMAL	NORMAL	1	IN PREGENACY	0.1	0	0	3	3	3
421	1Y-6M	0--2	1	65	5.4	<-3SD	SUW	<-3SD	SS	<-3SD	SAM	1	7M	0.1	0	1	1	2	3
422	5Y-6M	5--6	0	112.4	16.1	Normal	Normal	Normal	Normal	<-2SD	MAM	1		0.2	0	0	3	2.25	4
423	2Y-6D	2--5	0	79	8.9	<-2SD TO -3SD	MUW	<-2SD TO -3SD	MS	NORMAL	NORMAL	1	IN PREGENACY	0.1	0	0	3	2.75	4
424	11M	0--2	0	61	5.6	<-3SD	SUW	<-3SD	SS	NORMAL	NORMAL	1	4M	1.1	1	0	3	2.75	3
425	11M	0--2	0	67	6.93	<-2SD TO -3SD	MUW	<-3SD	SS	NORMAL	NORMAL	2	2M	1.1	1	0	1	3.5	4
426	4M-4D	0--2	1	63	5.345	Normal	Normal	Normal	Normal	<-2SD	MAM	1	IN PREGENACY	0.1	0	0	3	3.2	4
427	1M	0--2	0	54	3.875	Normal	Normal	Normal	Normal	NORMAL	NORMAL	1		0.2	0	0	3	2.75	3
428	6M-25D	0--2	0	60	6.8	Normal	Normal	<-3SD	SS	NORMAL	NORMAL	1	IN PREGENACY	1.1	1	0	3	2.5	3
429	1Y-1M	0--2	0	63	8	Normal	Normal	<-3SD	SS	NORMAL	NORMAL	1	1D	1.2	1	0	3	3.5	3
430	5Y-7M	5--6	0	112	17	Normal	Normal	Normal	Normal	NORMAL	NORMAL	4	6M	0.1	0	0	3	3.5	4
431	8M	0--2	0	54	3.52	<-3SD	SUW	<-3SD	SS	<-2SD	MAM	1	3D	0.4	0	0	3	2.7	4
432	1M-12D	0--2	0	55	3.5	Normal	Normal	Normal	Normal	<-3SD	SAM	3	28D	1.2	1	0	1	2	3
433	2Y	2--5	1	75	7.2	<-3SD	SUW	<-3SD	SS	<-2SD	MAM	1	3M	0.2	0	0	3	2.5	4
435	5M	0--2	1	63	5.565	Normal	Normal	Normal	Normal	NORMAL	NORMAL	4	4M-15D	0.1	0	0	1	2.5	4
436	10M	0--2	1	64	4.5	<-3SD	SUW	<-3SD	SS	<-3SD	SAM	1	8M	1.2	1	0	1	2	4
437	3Y-14D	2--5	1	85	10	<-2SD TO -3SD	MUW	<-2SD TO -3SD	MS	NORMAL	NORMAL	1	3Y	0.2	0	1	1	3	4
438	2M-15D	0--2	1	58.3	3.935	<-3SD	SUW	Normal	Normal	<-3SD	SAM	1	2M	1.4	1	1	3	2.27	3
439	5Y-8M	5--6	0	117	18.35	Normal	Normal	Normal	Normal	NORMAL	NORMAL	1	3M	0.2	0	0	2	2.6	3
440	5Y-10M	5--6	0	116	19.8	Normal	Normal	Normal	Normal	NORMAL	NORMAL	1	5Y	0.1	0	0	1	3	4
441	10M	0--2	0	65	6.73	<-2SD TO -3SD	MUW	<-3SD	SS	NORMAL	NORMAL	1	2D	1.1	1	0	1	1.2	3
442	2Y-11M	2--5	0	84	10.55	<-2SD TO -3SD	MUW	<-3SD	SS	NORMAL	NORMAL	1	12M	0.2	0	0	1	3	4
443	1Y-10M	0--2	0	79	7.1	<-3SD	SUW	<-2SD TO -3SD	MS	<-3SD	SAM	1	1Y-9M	0.1	0	0	3	3	3
444	2Y-8M	2--5	0	81	9.5	<-3SD	SUW	<-3SD	SS	NORMAL	NORMAL	1	2Y-7M	0.2	0	0	1	3	3
446	3M	0--2	1	65	5.2	Normal	Normal	>2SD	TALL	<-3SD	SAM	1	3M	1.4	1	1	1	3	3
447	4Y-5M	2--5	1	97	9.65	<-3SD	SUW	Normal	Normal	<-3SD	SAM	1	4Y-4M	0.4	0	0	2	2	4
448	1Y-4M	0--2	1	71.6	6.95	<-2SD TO -3SD	MUW	<-2SD TO -3SD	MS	<-2SD	MAM	3	1Y-3M	0.2	0	0	3	3	4
449	4D	0--2	1	45	1.98	<-3SD	SUW	<-2SD TO -3SD	MS	<-2SD	MAM	1		1.8	1	0	3	2	4
450	8M	0--2	1	62	5.4	<-3SD	SUW	<-2SD TO -3SD	MS	NORMAL	NORMAL	1	7M	1.1	1	0	1	2.4
451	1Y-6M	0--2	1	76	7.4	<-2SD TO -3SD	MUW	Normal	Normal	<-2SD	MAM	1	IN PREGENACY	0.1	0	0	3	1.5	4
452	5Y-5M	5--6	1	107	14.8	Normal	Normal	Normal	Normal	NORMAL	NORMAL	1	1Y	0.3	0	0	2	2.25	3
455	2M	0--2	0	54	3.7	<-3SD	SUW	<-3SD	SS	NORMAL	NORMAL	1	1M-20D	1.1	1	0	3	2.75	4
456	2Y-11M	2--5	0	83	9.7	<-3SD	SUW	<-3SD	SS	NORMAL	NORMAL	1	21D	0.1	0	0	3	2.3	3
457	7M	0--2	0	67	7.8	Normal	Normal	Normal	Normal	NORMAL	NORMAL	2	3D	0.2	0	0	3	3.5	3
458	5D	0--2	0	53	2.93	Normal	Normal	>2SD	TALL	<-3SD	SAM	1		0.2	0	0	3	2.9	4
459	5Y-5M	5--6	0	96	12.8	<-3SD	SUW	<-3SD	SS	NORMAL	NORMAL	2	20D	0.1	0	0	1	3	4
460	14D	0--2	0	57	4.9	>2SD	OVERWEIGHT	>2SD	TALL	NORMAL	NORMAL	1		0.2	0	0	3	3.6	4
461	1Y-7M	0--2	0	75	7.6	<-3SD	SUW	<-3SD	SS	<-2SD	MAM	4	1Y	1.1	1	0	1	3	3
462	6M-15D	0--2	1	60	4	<-3SD	SUW	<-3SD	SS	<-3SD	SAM	1	1M	0.1	0	0	1	1.5	2
464	18D	0--2	1	43	1.6	<-3SD	SUW	<-3SD	SS	<-3SD	SAM	1		0.2	0	0	3	1.75	3
465	10D	0--2	0	44	1.71	<-3SD	SUW	<-3SD	SS	<-3SD	SAM	1		0.2	0	0	3	1.4	3
466	1M-28D	0--2	0	57	3.55	<-3SD	SUW	Normal	Normal	<-3SD	SAM	2	1M	0.1	0	0	1	4	3
467	3M-20D	0--2	0	63	5.8	Normal	Normal	Normal	Normal	<-2SD	MAM	1	IN PREGENACY	0.1	0	0	3	3.5	2
468	1M	0--2	0	56	4.7	Normal	Normal	Normal	Normal	NORMAL	NORMAL	1	20D	0.6	0	0	3	4.25	4
469	3M	0--2	1	60	4.7	Normal	Normal	Normal	Normal	<-2SD	MAM	1	2M	0.2	0	0	3	2.5	3
470	4Y-6M	2--5	1	106	15.6	Normal	Normal	Normal	Normal	NORMAL	NORMAL	1		0.6	0	0	2	3	4
471	4Y-8M	2--5	0	95	11.5	<-3SD	SUW	<-2SD TO -3SD	MS	<-2SD	MAM	3	8M	1.4	1	1	1	700 GRAM	4
472	4M	0--2	0	49	2.4	<-3SD	SUW	<-3SD	SS	<-3SD	SAM	1	3M	0.1	0	0	3	1.5	4
473	4Y-3M	2--5	1	100	14.5	Normal	Normal	Normal	Normal	NORMAL	NORMAL	1	2Y-6M	0.2	0	0	3	2.5	4
475	1Y-10M	0--2	0	83.5	10.5	Normal	Normal	Normal	Normal	NORMAL	NORMAL	1	3M	0.2	0	0	2	2.3	3
476	5Y-1M	5--6	0	104.5	13.9	<-2SD TO -3SD	MUW	Normal	Normal	<-2SD	MAM	1	4Y-11M	0.2	0	0	2	1.2	2
477	1M	0--2	0	48	2.25	<-3SD	SUW	<-3SD	SS	<-3SD	SAM	1		0.2	0	0	3	1.4	4
478	3Y-4M	2--5	0	90	20.3	>2SD	OVERWEIGHT	<-2SD TO -3SD	MS	>3SD	OVERNOURISHED	1	2D	0.2	0	0	2	1.48	3
479	12D	0--2	1	42	1.8	<-3SD	SUW	<-3SD	SS	<-3SD	SAM	1		0.1	0	0	3	2	3
480	3Y-6M	2--5	0	93	13.5	Normal	Normal	Normal	Normal	NORMAL	NORMAL	1	3Y-6M	0.6	0	0	3	3	2
481	1Y	0--2	1	65	4.6	<-3SD	SUW	<-3SD	SS	<-3SD	SAM	2	6M	0.1	0	0	3	2.75	4
482	3M	0--2	1	54	3.2	<-3SD	SUW	<-2SD TO -3SD	MS	<-3SD	SAM	1	3M	1.3	1	0	1	2.25	3
483	2M	0--2	1	62	4.8	Normal	Normal	>2SD	TALL	<-3SD	SAM	1	1M	0.1	0	0	3	3.5	4
484	1M	0--2	0	50	3	<-2SD TO -3SD	MUW	<-2SD TO -3SD	MS	NORMAL	NORMAL	1	5M	1.1	1	0	3	2.4	3
485	4M	0--2	0	64	4	<-3SD	SUW	Normal	Normal	<-3SD	SAM	1	1D	1.1	1	0	3	3	4
486	2M	0--2	0	58	3.36	<-3SD	SUW	Normal	Normal	<-3SD	SAM	4	1M	0.1	0	1	1	2.8	4
488	1M	0--2	0	60	4.5	Normal	Normal	>2SD	TALL	<-3SD	SAM	1	7D	1.1	1	0	3	3.3	4
489	2Y-5M	2--5	0	94	11	Normal	Normal	Normal	Normal	<-3SD	SAM	1	5M	0.1	0	0	3	2.4	3
490	3Y-1M	2--5	0	97	12	Normal	Normal	Normal	Normal	<-2SD	MAM	1	3Y	0.2	0	0	1	2.8	4
491	1Y-3M	0--2	1	70	6	<-3SD	SUW	<-2SD TO -3SD	MS	<-3SD	SAM	1	3M	0.4	0	0	2	2.5	4
492	1M-15D	0--2	1	53	3.6	<-2SD TO -3SD	MUW	<-2SD TO -3SD	MS	NORMAL	NORMAL	1		0.2	0	0	3	2.5	3
493	5Y-4M	5--6	1	104	13	<-2SD TO -3SD	MUW	Normal	Normal	<-2SD	MAM	1	5Y-3M	0.1	0	0	1		3
494	9M	0--2	0	59	3.6	<-3SD	SUW	<-3SD	SS	<-3SD	SAM	1	6M	0.2	0	0	3	1.5	4
495	2Y	0--2	0	82	12	Normal	Normal	Normal	Normal	NORMAL	NORMAL	3	8M	1.1	1	0	1	3.5	4
496	7M	0--2	0	67	5.7	<-3SD	SUW	Normal	Normal	<-3SD	SAM	4	4M	1.4	1	1	1	3.5	3
497	2Y	0--2	1	80	8.8	<-2SD TO -3SD	MUW	Normal	Normal	NORMAL	NORMAL	1	3M	1.1	1	0	3	2.5	4
498	15D	0--2	1	50	2.8	Normal	Normal	Normal	Normal	<-2SD	MAM	1	13D	1.2	1	0	1	2.5	4
499	1Y-7M	0--2	0	72	7.1	<-3SD	SUW	<-3SD	SS	<-2SD	MAM	1	8M	0.6	0	0	3	2	3
500	3Y-5M	2--5	1	81	8.2	<-3SD	SUW	<-3SD	SS	<-2SD	MAM	1	9M	1.7	1	0	1	1.5	4
501	3M	0--2	1	57	5.3	Normal	Normal	Normal	Normal	NORMAL	NORMAL	2	1W	1.1	1	0	3	3.5	4
502	1Y-3M	0--2	1	72	8.15	Normal	Normal	<-2SD TO -3SD	MS	NORMAL	NORMAL	4	2M	1.1	1	0	1	2.5	3
503	2M-15D	0--2	1	57	3.12	<-3SD	SUW	Normal	Normal	<-3SD	SAM	4	8D	0.1	0	0	1	2.3	3
504	2Y-3M	2--5	1	86	10.4	Normal	Normal	Normal	Normal	NORMAL	NORMAL	1	1M	0.1	0	0	3	3.9	3
505	2M	0--2	0	46	2.5	<-3SD	SUW	<-3SD	SS	NORMAL	NORMAL	1	2M	0.1	0	0	1	2.3	3
506	5M	0--2	1	60	5	<-2SD TO -3SD	MUW	Normal	Normal	NORMAL	NORMAL	1	4M-20D	1.1	1	0	1	2.5	3
507	7M	0--2	0	68	7.6	Normal	Normal	Normal	Normal	NORMAL	NORMAL	1	IN PREGENACY	0.6	0	0	3	2.5	4
508	2Y-11M	2--5	1	87	10	<-2SD TO -3SD	MUW	Normal	Normal	<-2SD	MAM	4	2Y-10M	1.1	1	0	1	2.75	4
509	3Y-8M	2--5	1	93	12	Normal	Normal	Normal	Normal	NORMAL	NORMAL	1	1D	1.1	1	0	3	2.75	3
510	3Y-6M	2--5	1	100	15	Normal	Normal	Normal	Normal	NORMAL	NORMAL	1	3Y	0.6	0	0	3	3.5	4
511	1M	0--2	1	57	2.825	<-2SD TO -3SD	MUW	>2SD	TALL	<-3SD	SAM	1	20D	0.1	0	1	3	2.4	2
512	1Y-9M	0--2	0	80	9.75	Normal	Normal	Normal	Normal	NORMAL	NORMAL	1	7M	0.2	0	0	3	3.15	4
513	1M-15D	0--2	0	58	3.5	<-3SD	SUW	Normal	Normal	<-3SD	SAM	4	1M-14D	1.2	1	0	1	1.75	3
514	6D	0--2	0	50	2.5	<-2SD TO -3SD	MUW	Normal	Normal	<-3SD	SAM	4	IN PREGENACY	1.1	1	1	3	2.7	4
515	12D	0--2	1	51	2.8	Normal	Normal	Normal	Normal	<-3SD	SAM	1	11D	0.1	0	0	3	2.5	4
516	1Y-4M	0--2	0	80	9.3	Normal	Normal	Normal	Normal	NORMAL	NORMAL	4	3M	1.1	1	0	3	2.1	3
517	4M	0--2	1	55	2.8	<-3SD	SUW	<-3SD	SS	NORMAL	NORMAL	1	1M-15D	0.1	0	0	1	2	3
519	3M-20D	0--2	0	59	4.8	<-3SD	SUW	<-2SD TO -3SD	MS	<-2SD	MAM	1	3M	1.1	1	0	3	3.5	1
520	2Y-11M	2--5	1	86	10.4	<-2SD TO -3SD	MUW	<-2SD TO -3SD	MS	NORMAL	NORMAL	1	2Y-11M	0.2	0	0	3	1.75	3
521	28D	0--2	1	48	2.9	Normal	Normal	Normal	Normal	NORMAL	NORMAL	1	3D	0.2	0	0	3	2.6	3
522	6M-6D	0--2	0	65	4.4	<-3SD	SUW	Normal	Normal	<-3SD	SAM	1	1M	0.1	0	1	1	2.2	4
523	3Y-3M	2--5	0	91	11.45	<-2SD TO -3SD	MUW	Normal	Normal	NORMAL	NORMAL	1	3M	0.2	0	0	1	3	4
524	12D	0--2	0	48	2.8	Normal	Normal	Normal	Normal	NORMAL	NORMAL	1	5D	0.1	0	0	1	2.7	4
525	6D	0--2	1	46	3.2	Normal	Normal	Normal	Normal	NORMAL	NORMAL	1	5D	1.1	1	0	3	2.5	2
526	2Y-2M	2--5	0	80	9	<-2SD TO -3SD	MUW	<-2SD TO -3SD	MS	<-2SD	MAM	1	1D	1.1	1	0	3	2.5	3
527	2M	0--2	1	49	2.3	<-3SD	SUW	<-3SD	SS	<-3SD	SAM	2	1M-15D	1.4	1	1	1	1.8	4
528	4M	0--2	0	62	6.2	Normal	Normal	Normal	Normal	NORMAL	NORMAL	1	15D	0.1	0	0	3	3	3
529	8M	0--2	0	60	5.3	<-3SD	SUW	<-3SD	SS	NORMAL	NORMAL	1	2M	0.6	0	0	3	2.5	3
531	3Y-4M	2--5	0	88	10	<-3SD	SUW	<-2SD TO -3SD	MS	<-2SD	MAM	1	20D	0.1	0	0	2	3.3	3
532	5Y-11M	5--6	0	117	18.2	Normal	Normal	Normal	Normal	NORMAL	NORMAL	1		0.6	0	0	3	2.9	4
533	27D	0--2	1	46	2	<-3SD	SUW	Normal	Normal	NORMAL	NORMAL	1	17D	0.6	0	1	1	1.72	3
534	11D	0--2	1	46	2.78	Normal	Normal	Normal	Normal	NORMAL	NORMAL	1	IN PREGENACY	0.1	0	0	3	2.8	3
535	6M	0--2	0	67	7.8	Normal	Normal	Normal	Normal	NORMAL	NORMAL	1	20D	0.1	0	0	3	3.5	4
536	5Y-7M	5--6	1	113	16.8	Normal	Normal	Normal	Normal	NORMAL	NORMAL	1	7M	0.2	0	0	1	1.25	3
537	1M	0--2	1	47	3	<-2SD TO -3SD	MUW	<-3SD	SS	NORMAL	NORMAL	1	22D	1.2	1	0	1	3.2	4
538	3D	0--2	0	45	2.4	<-2SD TO -3SD	MUW	<-2SD TO -3SD	MS	NORMAL	NORMAL	1	IN PREGENACY	1.5	1	0	3	2.2	4
539	4Y-2M	2--5	0	106	16	Normal	Normal	Normal	Normal	NORMAL	NORMAL	2	7M	0.2	0	0	2	3.25	4
540	10M	0--2	1	65	4.2	<-3SD	SUW	<-2SD TO -3SD	MS	<-3SD	SAM	1	3M	0.4	0	0	1	2.5	4
541	2Y	2--5	1	73	7.2	<-3SD	SUW	<-3SD	SS	<-2SD	MAM	1	8M	0.2	0	0	3	3.5	3
542	6M-21D	0--2	0	62	4.5	<-3SD	SUW	<-3SD	SS	<-3SD	SAM	1	1D	0.1	0	0	1	1.6	3
543	1Y-1M	0--2	1	75	7.5	Normal	Normal	Normal	Normal	<-2SD	MAM	1	4M	0.2	0	0	3	3	2
544	2M	0--2	0	54	3.6	<-3SD	SUW	<-3SD	SS	<-2SD	MAM	1	5D	0.1	0	0	1	2.6	4
545	6M	0--2	1	61	4.1	<-3SD	SUW	<-2SD TO -3SD	MS	<-3SD	SAM	1	5M	0.1	0	0	1	2.4	3
546	3Y-11M	2--5	0	89	10	<-3SD	SUW	<-3SD	SS	<-3SD	SAM	1	3Y	0.6	0	0	1	2	3
547	1Y-7M	0--2	1	78	7.3	<-3SD	MUW	>2SD	TALL	NORMAL	NORMAL	2	2M-15D	1.1	1	0	1	3.5	3
548	2Y-9M	2--5	1	86	9.6	<-2SD TO -3SD	MUW	Normal	Normal	<-2SD	MAM	1	2Y-3M	0.2	0	1	3	2.5	3
550	5Y-3M	5--6	0	98	11.8	<-3SD	SUW	<-2SD TO -3SD	MS	<-2SD	MAM	1	4Y	1.1	1	0	3	3	4
551	2Y-7M	2--5	1	92	11	Normal	Normal	Normal	Normal	NORMAL	NORMAL	1	10D	0.3	0	0	2	2.5	4
552	3Y-7M	2--5	0	92	13	Normal	Normal	<-2SD TO -3SD	MS	NORMAL	NORMAL	1	1D	0.6	0	0	2	2	4
553	5M	0--2	1	57	3.7	<-3SD	SUW	<-3SD	SS	<-3SD	SAM	1	1WEEK	0.1	0	0	3	2.2	4
554	2M	0--2	0	57	3.4	<-3SD	SUW	Normal	Normal	<-3SD	SAM	1	2M	1.4	1	0	1	2.2	4
555	1M	0--2	1	55	3.4	Normal	Normal	Normal	Normal	<-3SD	SAM	1	27D	1.8	1	0	1	3.1	3
556	3M	0--2	0	53	2.7	<-3SD	SUW	<-3SD	SS	<-3SD	SAM	1	2D	0.1	0	0	1	1.7	4
557	8M	0--2	0	70	6.8	<-2SD TO -3SD	MUW	Normal	Normal	<-2SD	MAM	1	6M	0.4	0	0	1	2.4	4
558	6M	0--2	0	66	5.6	<-3SD	SUW	Normal	Normal	<-3SD	SAM	1	IN PREGENACY	1.3	1	0	1	2.9	4
559	2D	0--2	0	52	2.6	Normal	Normal	>2SD	TALL	<-3SD	SAM	1	IN PREGENACY	0.2	0	0	3	2.8	3
560	9M	0--2	0	61	7.4	Normal	Normal	<-3SD	SS	NORMAL	NORMAL	1	8M	0.1	0	0	1	2.8	3
564	1Y-5M	0--2	1	72	8	Normal	Normal	<-2SD TO -3SD	MS	NORMAL	NORMAL	4	1Y-3M	0.2	0	0	1	2.5	4
565	2Y-9M	2--5	1	90	8	<-3SD	SUW	Normal	Normal	<-3SD	SAM	1	5D	1.6	1	0	1	3.25	4
566	5Y-5M	5--6	1	103	14.2	<-2SD TO -3SD	MUW	Normal	Normal	NORMAL	NORMAL	1	3M	0.1	0	0	1	2	3
567	5M	0--2	1	63	5.1	<-2SD TO -3SD	MUW	Normal	Normal	<-3SD	SAM	1	1D	0.1	0	0	1	2.6	3
569	2Y-2M	2--5	0	86	10.2	Normal	Normal	Normal	Normal	<-2SD	MAM	1	IN PREGENACY	0.1	0	0	1	2.5	4
570	3M	0--2	0	62	5.7	Normal	Normal	Normal	Normal	<-2SD	MAM	1	1D	0.1	0	0	3	2.6	3
571	2Y-10M	2--5	1	89	10.2	<-2SD TO -3SD	MUW	Normal	Normal	<-2SD	MAM	1	6M	0.1	0	0	1	3.5	3
572	4Y-3M	2--5	0	92	12.2	<-2SD TO -3SD	MUW	<-3SD	SS	NORMAL	NORMAL	1	2Y	1.2	1	0	3		3
573	1Y-1M	0--2	1	67	4.6	<-3SD	SUW	<-3SD	SS	<-3SD	SAM	1	6M	0.6	0	0	3	1.7	4
574	1Y-1M	0--2	0	75	8.1	Normal	Normal	Normal	Normal	<-2SD	MAM	1	21D	0.2	0	0	3	2.75	3
575	12D	0--2	0	49	2.5	<-2SD TO -3SD	MUW	Normal	Normal	<-2SD	MAM	1	10D	1.4	1	0	1	2.7	2
576	3D	0--2	1	51	3.3	Normal	Normal	Normal	Normal	NORMAL	NORMAL	1		0.4	0	0	3	3.35	3
577	8M	0--2	0	72	6.4	<-2SD TO -3SD	MUW	Normal	Normal	<-3SD	SAM	2	10D	0.1	0	0	3	4	2
578	2M	0--2	1	55	3.6	<-2SD TO -3SD	MUW	Normal	Normal	<-2SD	MAM	1	15D	0.2	0	0	3	2.2	4
579	2Y-6M	2--5	0	92	14	Normal	Normal	Normal	Normal	NORMAL	NORMAL	1	1D	0.2	0	0	3	3	4
580	2Y	0--2	0	84	10.6	Normal	Normal	Normal	Normal	NORMAL	NORMAL	4	3M	1.1	1	0	1	2.89	3
581	4Y-1M	2--5	0	99	13.9	Normal	Normal	Normal	Normal	NORMAL	NORMAL	2	2M	0.1	0	0	3		4
582	3M	0--2	1	56	3.7	<-3SD	SUW	Normal	Normal	<-3SD	SAM	1	6D	0.2	0	0	3	1.5	4
583	1Y-11M	0--2	0	84	11	Normal	Normal	Normal	Normal	NORMAL	NORMAL	1	1Y-6M	0.6	0	0	3	2.75	4
584	3M	0--2	0	61	4.9	<-2SD TO -3SD	MUW	Normal	Normal	<-3SD	SAM	1	3M	0.4	0	0	3	2.75	4
585	5Y-7M	5--6	0	101	13.75	<-2SD TO -3SD	MUW	<-2SD TO -3SD	MS	NORMAL	NORMAL	1	1Y	1.1	1	0	1	1.985	3
587	10M	0--2	0	72	6.3	<-3SD	SUW	Normal	Normal	<-3SD	SAM	1	9M	0.6	0	0	3	3.5	4
588	12D	0--2	0	51	3.2	Normal	Normal	Normal	Normal	NORMAL	NORMAL	1	10D	0.1	0	0	3	3	4
589	1M	0--2	1	49	2.4	<-3SD	SUW	<-2SD TO -3SD	MS	<-3SD	SAM	2	1M-2D	0.3	0	0	2	1.8	3
590	2Y	2--5	1	77	7.5	<-3SD	SUW	<-2SD TO -3SD	MS	<-3SD	SAM	1	1Y-11M	0.2	0	0	3	2.2	4
592	3Y-6M	2--5	1	93	10.95	<-2SD TO -3SD	MUW	Normal	Normal	<-2SD	MAM	1	1Y	0.2	0	0	3	2.5	3
593	3M	0--2	0	63	5.8	Normal	Normal	Normal	Normal	<-2SD	MAM	1	25D	0.1	0	0	1	3.5	3
595	4M	0--2	1	64	5	<-2SD TO -3SD	MUW	Normal	Normal	<-2SD	MAM	1	3M-15D	0.6	0	0	1	3.5	3
596	2Y-10M	2--5	0	82	10.8	<-2SD TO -3SD	MUW	<-3SD	SS	NORMAL	NORMAL	1	6M	0.4	0	0	3	2	3
597	11M	0--2	0	52	2.8	<-3SD	SUW	<-3SD	SS	<-3SD	SAM	1	1M	0.3	0	0	3	1.5	2
598	7M	0--2	0	64	4.9	<-3SD	SUW	<-2SD TO -3SD	MS	<-3SD	SAM	1	3M	0.1	0	0	1	3.5	4
599	2Y-2M	2--5	1	87	11.6	Normal	Normal	Normal	Normal	NORMAL	NORMAL	1	1M	0.1	0	0	1	3.6	4
600	10M	0--2	0	78	6.9	<-2SD TO -3SD	MUW	>2SD	TALL	<-3SD	SAM	1	IN PREGENACY	1.3	1	0	1	3.5	4
601	5D	0--2	0	49	2.4	<-2SD TO -3SD	MUW	Normal	Normal	<-3SD	SAM	1	IN PREGENACY	0.2	0	0	3	2.2	3
602	1Y-8M	0--2	1	73	7.4	<-3SD	SUW	<-3SD	SS	<-2SD	MAM	1	1Y-8M	0.1	0	0	3	900	4
603	10D	0--2	1	45	1.885	<-3SD	SUW	<-2SD TO -3SD	MS	<-3SD	SAM	1		0.2	0	0	3		4
604	1D	0--2	0	52	2.985	Normal	Normal	>2SD	TALL	<-2SD	MAM	1	IN PREGENACY	0.1	0	0	3	2.7	3
605	7M	0--2	1	67	6.7	Normal	Normal	Normal	Normal	NORMAL	NORMAL	1	7M	0.1	0	0	3	2.5	4
606	5M	0--2	0	63	7.7	Normal	Normal	Normal	Normal	NORMAL	NORMAL	1		0.2	0	0	3	3.75	4
607	4M	0--2	0	65	4.8	<-3SD	SUW	Normal	Normal	<-3SD	SAM	1	1Â½M	0.4	0	0	1	3.3	4
608	2Y	2--5	0	85	11.55	Normal	Normal	Normal	Normal	NORMAL	NORMAL	1	1D	0.1	0	0	3	3.45	3
609	4M	0--2	0	54	3.2	<-3SD	SUW	<-3SD	SS	<-3SD	SAM	4	2D	0.1	0	0	1	1.2
611	5M	0--2	1	60	4.6	<-3SD	SUW	Normal	Normal	<-2SD	MAM	2	IN PREGENACY	0.6	0	0	3	3.2	2
613	2M	0--2	0	58	2.6	<-3SD	SUW	Normal	Normal	<-3SD	SAM	1	1M	0.2	0	1	3	1.6	4
614	2Y-1M	2--5	0	81	10	Normal	Normal	<-2SD TO -3SD	MS	NORMAL	NORMAL	1	2M	0.1	0	0	3	2.25	3
615	1Y-11M	0--2	1	76	8.9	<-2SD TO -3SD	MUW	<-3SD	SS	NORMAL	NORMAL	1	1D	0.1	0	0	1	3.5	3
616	1M	0--2	0	58	3.8	Normal	Normal	>2SD	TALL	<-3SD	SAM	1	2D	0.1	0	0	3	3.2	4
619	11M	0--2	0	78	8.5	Normal	Normal	>2SD	TALL	<-2SD	MAM	2	2M	0.1	0	0	1	3	3
620	1Y-7M	0--2	0	72	8.2	<-2SD TO -3SD	MUW	<-3SD	SS	NORMAL	NORMAL	1	IN PREGENACY	1.1	1	0	3	2.5	2
621	8M	0--2	0	64	5.1	<-3SD	SUW	<-3SD	SS	<-3SD	SAM	1	IN PREGENACY	0.2	0	0	3	2.5	3
623	1M	0--2	0	52	3	<-2SD TO -3SD	MUW	Normal	Normal	<-2SD	MAM	1	8D	1.4	1	1	3	2.5	2
624	1Y-8M	0--2	0	75	9.1	<-2SD TO -3SD	MUW	<-3SD	SS	NORMAL	NORMAL	1	6M	0.5	0	1	1	3	4
625	2Y-11M	2--5	1	86	11	Normal	Normal	<-2SD TO -3SD	MS	NORMAL	NORMAL	1	3M	0.6	0	0	3	2.5	4
626	1Y-6M	0--2	0	76	9.6	Normal	Normal	<-2SD TO -3SD	MS	NORMAL	NORMAL	1	5M	0.2	0	0	3	3	3
627	5D	0--2	0	48	2.8	Normal	Normal	Normal	Normal	NORMAL	NORMAL	1		0.4	0	0	3		3
628	3Y-1M	2--5	1	98	13.5	Normal	Normal	Normal	Normal	NORMAL	NORMAL	1	3Y	0.4	0	0	2	3.5	4
629	5Y-6M	5--6	1	102	13.8	<-2SD TO -3SD	MUW	<-2SD TO -3SD	MS	NORMAL	NORMAL	1	1M-8D	0.1	0	0	3	2.5	3
631	4M	0--2	1	62	4.3	<-3SD	SUW	Normal	Normal	<-3SD	SAM	4	3M-20D	0.1	0	0	1	2.75	4
632	1Y-5M	0--2	1	78	10.5	Normal	Normal	Normal	Normal	NORMAL	NORMAL	1	1Y-5M	0.4	0	0	2	3.75	4
633	5M	0--2	1	63	4.6	<-3SD	SUW	Normal	Normal	<-3SDS	SAM	1	4M-20D	0.1	0	1	1	2.5	4
634	2M-15-D	0--2	0	53	3.1	<-3SD	SUW	<-3SD	SS	<-3SD	SAM	1	2M-10D	0.2	0	0	3	1.8	3
635	5D	0--2	1	54	3.6	Normal	Normal	>2SD	TALL	<-2SD	MAM	1		0.1	0	1	3	3.1	3
636	8M	0--2	0	60	3.5	<-3SD	SUW	<-3SD	SS	<-3SD	SAM	1		0.1	0	0	3	2	3
637	1Y-10M	0--2	0	73	9.1	<-2SD TO -3SD	MUW	<-3SD	SS	NORMAL	NORMAL	2	3M	1.1	1	0	1	2.5	4
638	4Y-5M	2--5	0	106	15.1	Normal	Normal	Normal	Normal	NORMAL	NORMAL	1	3Y-5M	0.6	0	0	3	2.75	3
639	3M	0--2	0	58	3.8	<-3SD	SUW	Normal	Normal	<-3SD	SAM	1	1M	0.1	0	0	3	2.5	4
640	5Y-11M	5--6	1	106	14.1	<-2SD TO -3SD	MUW	Normal	Normal	<-2SD	MAM	1	5Y-11M	0.2	0	0	1	3	4
641	5Y-1M	5--6	1	106	16.4	Normal	Normal	Normal	Normal	NORMAL	NORMAL	1	2Y	0.4	0	0	2	3.75	4
642	3M-15D	0--2	1	56	2.755	<-3SD	SUW	<-2SD TO -3SD	MS	<-3SD	SAM	1	1M-15D	1.2	1	0	3	2.4	4
643	6M	0--2	0	67	6.67	Normal	Normal	Normal	Normal	NORMAL	NORMAL	1	5M	0.2	0	0	1	2.8	4
644	1M	0--2	1	51	3.215	<-2SD TO -3SD	MUW	Normal	Normal	NORMAL	NORMAL	1		0.2	0	0	3	3.01	2
645	2M	0--2	0	53	3.5	<-3SD	SUW	<-3SD	SS	NORMAL	NORMAL	4	2M	1.4	1	1	1	2.4	3
646	21D	0--2	0	52	2	<-3SD	SUW	>2SD	TALL	<-3SD	SAM	1	3D	1.5	1	0	3	2.2	4
647	1Y-6M	0--2	1	75	8.4	Normal	Normal	Normal	Normal	NORMAL	NORMAL	2	1M-3D	0.2	0	0	3	2	3
648	3Y-8M	2--5	0	88	11.45	<-2SD TO -3SD	MUW	<-3SD	SS	NORMAL	NORMAL	1	6M	0.1	0	0	3	3.1	3
649	11M	0--2	0	80	10.3	Normal	Normal	>2SD	TALL	NORMAL	NORMAL	1	BEFORE 1 DAY	0.6	0	0	3	3.62	3
651	4M	0--2	1	61	4	<-3SD	SUW	Normal	Normal	<-3SD	SAM	1	3M-1OD	0.1	0	0	1	2.7	3
652	5M	0--2	1	60	3	<-3SD	SUW	Normal	Normal	<-3SD	SAM	2	1 1/2 M	0.1	0	0	1	2.5	3
654	5Y-1M	5--6	1	107	17	Normal	Normal	Normal	Normal	NORMAL	NORMAL	1	5Y	0.4	0	0	1	3	4
655	10M	0--2	0	68	6.6	<-3SD	SUW	<-2SD TO -3SD	MS	<-2SD	MAM	4	2M	0.1	0	0	1	2	3
657	6M	0--2	0	57	3.4	<-3SD	SUW	<-3SD	SS	<-3SD	SAM	1	6M	0.1	0	1	3	2.1	4
658	10M	0--2	0	74	7.6	Normal	Normal	Normal	Normal	<-2SD	MAM	1	2D	1.3	1	1	1	2.7	3
659	14D	0--2	0	51	2.94	Normal	Normal	Normal	Normal	<-2SD	MAM	1		1.2	1	0	1	2.7	2
660	6M	0--2	0	57	3.4	<-3SD	SUW	<-3SD	SS	<-3SD	SAM	1	4M	0.1	0	0	1	2.8	4
663	2Y-5M	2--5	1	77	7.7	<-3SD	SUW	<-3SD	SS	<-2SD	MAM	1	2M	0.4	0	0	2	3	3
664	1M	0--2	1	47	1.8	<-3SD	SUW	<-3SD	SS	<-3SD	SAM	1	3D	0.1	0	0	3	1.7	2
665	6M	0--2	0	68	6.6	Normal	Normal	Normal	Normal	<-2SD	MAM	2	4M	0.1	0	0	1	2.7	4
666	2M	0--2	0	59	4.6	Normal	Normal	Normal	Normal	<-2SD	MAM	1	1M-10D	0.1	0	1	1	2.85	3
667	5Y-1M	5--6	1	108	14.9	Normal	Normal	Normal	Normal	<-2SD	MAM	4	5Y-1M	0.4	0	0	2	3KG	2
668	1M-15D	0--2	0	57	4.3	<-2SD TO -3SD	MUW	Normal	Normal	<-2SD	MAM	2	1M	0.1	0	0	3	2.1	3
669	2Y-1M	2--5	0	83	9.8	<-2SD TO -3SD	MUW	Normal	Normal	NORMAL	NORMAL	1	1Y-10M	0.2	0	0	2	3.5	4
670	5M	0--2	1	63	4.3	<-3SD	SUW	Normal	Normal	<-3SDS	SAM	1	4M	0.1	0	0	1	2.5	3
671	7M	0--2	1	71	7.7	Normal	Normal	>2SD	TALL	NORMAL	NORMAL	1	3D	0.1	0	0	1	3.2	3
672	9M	0--2	0	67	6.2	<-3SD	SUW	<-2SD TO -3SD	MS	<-2SD	MAM	1	4M	1.6	1	0	1	2.5	3
673	4M	0--2	1	55	3.6	<-3SD	SUW	<-3SD	SS	<-2SD	MAM	1	2D	0.2	0	0	3	2.5	3
674	1M	0--2	0	50	3.1	<-2SD TO -3SD	MUW	<-2SD TO -3SD	MS	NORMAL	NORMAL	1	1M-15D	0.4	0	0	3	3	3
675	2Y-2M	2--5	0	82	9.35	<-2SD TO -3SD	MUW	<-2SD TO -3SD	MS	<-2SD	MAM	4	3M	0.2	0	0	3	1.8	5
676	5Y-10M	5--6	0	102	13	<-3SD	SUW	<-2SD TO -3SD	MS	<-2SD	MAM	1	3M	0.1	0	0	1	2.5	3
677	3M	0--2	1	57	3.7	<-3SD	SUW	Normal	Normal	<-3SD	SAM	2	1M	0.1	0	1	1	2.7	3
678	15D	0--2	0	48	2.5	<-2SD TO -3SD	MUW	Normal	Normal	<-2SD	MAM	1	12D	0.1	0	0	3	2.5	4
679	14D	0--2	1	45	1.7	<-3SD	SUW	<-2SD TO -3SD	MS	<-3SD	SAM	1	IN PREGENACY	1.3	1	0	3	1.9	4
680	3Y-7M	2--5	1	88	10.7	<-2SD TO -3SD	MUW	<-2SD TO -3SD	MS	NORMAL	NORMAL	1	3M	0.2	0	0	1	2.8	3
681	4Y-9M	2--5	0	117	20.9	>2SD	OVERWEIGHT	>2SD	TALL	NORMAL	NORMAL	1	9M	0.2	0	0	1	2.9	3
682	6M	0--2	1	66	4.8	<-3SD	SUW	Normal	Normal	<-3SD	SAM	2	5M-15D	0.1	0	0	3	3.5	3
683	11M	0--2	0	63	5	<-3SD	SUW	<-3SD	SS	<-3SD	SAM	1	7M	0.2	0	0	3	1.4	4
684	1Y-1M	0--2	0	74	8.8	Normal	Normal	Normal	Normal	NORMAL	NORMAL	1	4M	0.1	0	0	1	2.1	4
685	5M	0--2	0	64	5.7	<-2SD TO -3SD	MUW	Normal	Normal	<-2SD	MAM	1	3M	0.2	0	0	3	2.5	4
687	1Y-5M	0--2	0	77	10	Normal	Normal	Normal	Normal	NORMAL	NORMAL	4	5M	1.1	1	0	1	2.3	4
688	9M	0--2	1	75	8	Normal	Normal	>2SD	TALL	NORMAL	NORMAL	1		0.6	0	0	1	3.1	2
689	10D	0--2	0	51	2.9	Normal	Normal	Normal	Normal	<-2SD	MAM	1	IN PREGENACY	0.2	0	0	3	3.2	3
690	3Y-5M	2--5	0	92	11.3	<-2SD TO -3SD	MUW	Normal	Normal	<-2SD	MAM	1	1D	1.2	1	0	1	3	4
691	1D	0--2	0	46	2.6	Normal	Normal	<-2SD TO -3SD	MS	NORMAL	NORMAL	1	IN PREGENACY	1.2	1	0	1	2.6	3
692	2M	0--2	1	56	3.9	<-2SD TO -3SD	MUW	Normal	Normal	<-2SD	MAM	2	1M-20D	1.2	1	0	3	2.2	3
693	6D	0--2	0	50	2.9	Normal	Normal	Normal	Normal	NORMAL	NORMAL	1		0.2	0	0	3	2.9	3
694	7M	0--2	0	67	5.6	<-3SD	SUW	Normal	Normal	<-3SD	SAM	4	IN PREGENACY	1.1	1	0	1	1.7	3
695	1M	0--2	1	54	3.3	Normal	Normal	Normal	Normal	<-3SD	SAM	2	24D	0.3	0	0	3	3.08	4
696	27D	0--2	0	47	2.5	<-2SD TO -3SD	MUW	Normal	Normal	NORMAL	NORMAL	1	25D	0.2	0	0	3	2.3	3
697	6M	0--2	0	61	7.1	Normal	Normal	<-3SD	SS	NORMAL	NORMAL	1	20D	1.1	1	0	1	2.7	3
698	1M-23D	0--2	0	56	4.265	<-2SD TO -3SD	MUW	<-2SD TO -3SD	MS	NORMAL	NORMAL	1	6D	0.3	0	0	2	3	4
699	5Y	2--5	1	98	13.8	Normal	Normal	<-2SD TO -3SD	MS	NORMAL	NORMAL	1	3Y	0.2	0	0	1	1.8	3
700	2M	0--2	1	52	3	<-3SD	SUW	<-2SD TO -3SD	MS	<-2SD	MAM	1	IN PREGENACY	1.8	1	0	3	3.25	4
702	3Y-6M	2--5	1	87	9.8	<-3SD	SUW	<-2SD TO -3SD	MS	<-2SD	MAM	1	2M	0.1	0	0	1	2.5	4
703	5Y	2--5	1	116	28.9	>2SD	OVERWEIGHT	>2SD	TALL	>2SD	OVERNOURISHED	1	5D	0.3	0	0	2	3.5	3
704	2Y-9M	2--5	1	89	12.8	Normal	Normal	Normal	Normal	NORMAL	NORMAL	1	1M-15D	0.2	0	0	3	3.5	4
705	5M	0--2	1	57	2.4	<-3SD	SUW	<-3SD	SS	<-3SD	SAM	4	2M	0.1	0	0	3	2	4
707	4M	0--2	1	55	3.9	<-3SD	SUW	<-3SD	SS	NORMAL	NORMAL	4	21D	0.6	0	0	3	2.25	4
708	2Y-4M	2--5	1	80	9	<-2SD TO -3SD	MUW	<-2SD TO -3SD	MS	NORMAL	NORMAL	1	1Y-6M	0.6	0	0	3	3	4
709	3M	0--2	0	63	4.6	<-2SD TO -3SD	MUW	Normal	Normal	<-3SD	SAM	1	3M	0.1	0	0	1	3.75	3
710	1Y	0--2	0	72	6.8	<-3SD	SUW	Normal	Normal	<-3SD	SAM	1	1M	0.1	0	0	3	3.5	3
711	5M	0--2	0	57	4.5	<-3SD	SUW	<-3SD	SS	NORMAL	NORMAL	1	2M	0.3	0	0	3	2.1	4
712	3M	0--2	1	54	3.8	<-3SD	SUW	<-2SD TO -3SD	MS	NORMAL	NORMAL	1	3M	0.1	0	1	3	1.8	3
713	9M	0--2	1	68	7.125	Normal	Normal	Normal	Normal	NORMAL	NORMAL	1	9M	0.1	0	0	3	3.9	3
714	1Y-8M	0--2	0	80	6.7	<-3SD	SUW	Normal	Normal	<-3SD	SAM	4	1Y-6M	0.2	0	0	3	1.5	4
715	21D	0--2	1	49	2.9	Normal	Normal	Normal	Normal	NORMAL	NORMAL	1		0.2	0	0	3	2.16	4
716	3Y-1M	2--5	0	88	10.55	<-2SD TO -3SD	MUW	<-2SD TO -3SD	MS	<-2SD	MAM	1	4M	1.3	1	1	1	2.8	3
717	3M	0--2	1	58	3.8	<-3SD	SUW	Normal	Normal	<-3SD	SAM	1	1D	0.1	0	0	3	2	4
718	1Y-1M	0--2	0	70	7.45	<-2SD TO -3SD	MUW	<-2SD TO -3SD	MS	NORMAL	NORMAL	2	4M	0.4	0	0	3	2	3
719	1Y-1M	0--2	1	70	7.3	Normal	Normal	<-2SD TO -3SD	MS	NORMAL	NORMAL	1	1Y	0.4	0	0	2		4
720	6M	0--2	0	73	6.4	<-2SD TO -3SD	MUW	>2SD	TALL	NORMAL	NORMAL	1	6M	0.1	0	1	1	3	4
722	25D	0--2	0	50	2.965	Normal	Normal	Normal	Normal	NORMAL	NORMAL	1		0.2	0	1	3	2.5	3
723	6M	0--2	0	66	5.565	<-3SD	SUW	Normal	Normal	<-3SD	SAM	1	1 1/2 M	0.1	0	0	3	2.5	3
725	11M	0--2	0	78	10	Normal	Normal	>2SD	TALL	NORMAL	NORMAL	1	3M	0.6	0	0	3	3.2	3
727	3Y-2M	2--5	0	71	9.2	<-3SD	SUW	<-3SD	SS	NORMAL	NORMAL	1	3Y-2M	0.4	0	0	2	2.7	4
728	4Y-6M	2--5	1	96	13.4	Normal	Normal	<-2SD TO -3SD	MS	NORMAL	NORMAL	1	2M-15D	0.1	0	0	3	2.5	3
729	1Y-3M	0--2	1	75	8.6	Normal	Normal	Normal	Normal	NORMAL	NORMAL	1	IN PREGENACY	0.1	0	0	3	3.4	3
731	25D	0--2	0	48	4.9	>2SD	OVERWEIGHT	Normal	Normal	>3SD	OVERNOURISHED	1	24D	0.2	0	0	3	4	3
732	5Y-11M	5--6	1	107	14.45	<-2SD TO -3SD	MUW	Normal	Normal	<-2SD	MAM	1	4Y	0.2	0	0	1	2.7	3
733	2M	0--2	0	56	3.415	<-3SD	SUW	<-2SD TO -3SD	MS	<-3SD	SAM	1	IN PREGENACY	1.6	1	0	3	1.9	2
735	3M	0--2	1	53	3.4	<-3SD	SUW	<-3SD	SS	NORMAL	NORMAL	1	2M-15D	1.4	1	1	1	2.14	4
736	1Y	0--2	1	69	5.2	<-3SD	SUW	Normal	Normal	<-3SD	SAM	1	1 1/2 M	0.1	0	0	1	3.5	3
737	4Y-3M	2--5	1	103	14.7	Normal	Normal	Normal	Normal	NORMAL	NORMAL	1	4Y-2M	0.2	0	0	1	4.4	4
738	1Y-7M	0--2	0	79	9.8	Normal	Normal	Normal	Normal	NORMAL	NORMAL	2	1M	0.1	0	0	1	3	4
741	25D	0--2	1	48	2.6	Normal	Normal	Normal	Normal	NORMAL	NORMAL	1	IN PREGENACY	0.2	0	1	3	2.5	3
742	7M	0--2	0	64	6.7	<-2SD TO -3SD	MUW	<-2SD TO -3SD	MS	NORMAL	NORMAL	1	2M	0.4	0	0	3	1.58	4
743	7M	0--2	0	66	6.8	Normal	Normal	Normal	Normal	NORMAL	NORMAL	1	2M	0.4	0	0	2	1.35	4
744	3Y-11M	2--5	1	95	11	<-2SD TO -3SD	MUW	Normal	Normal	<-2SD	MAM	1	1Y	0.4	0	0	3	2.15	3
745	15D	0--2	1	51	2.9	Normal	Normal	Normal	Normal	<-2SD	MAM	1	IN PREGENACY	0.1	0	0	3	2.5	4
746	1Y-11D	0--2	1	70	5.3	<-3SD	SUW	Normal	Normal	<-3SD	SAM	3	2M	0.1	0	0	3	2.7	3
748	1Y-1M	0--2	0	69	5.77	<-3SD	SUW	<-3SD	SS	<-3SD	SAM	2	11M	1.4	1	1	1	2.5	2
749	6Y	5--6	1	107	21	Normal	Normal	Normal	Normal	>1SD	OVERNOURISHED	1	1M	0.1	0	0	3	2.1	4
750	5Y-2M	5--6	1	100	12.9	<-2SD TO -3SD	MUW	<-2SD TO -3SD	MS	NORMAL	NORMAL	1	2M	0.1	0	0	1		4
751	1Y-4M	0--2	1	78	8.6	Normal	Normal	Normal	Normal	<-2SD	MAM	1	2 1/2 M	1.1	1	0	3	3	4
752	2Y-8M	2--5	1	87	8.6	<-3SD	SUW	Normal	Normal	<-3SD	SAM	2	20D	1.1	1	0	3	2	2
753	1Y-2M	0--2	1	70	7.6	Normal	Normal	<-2SD TO -3SD	MS	NORMAL	NORMAL	1	3D	0.1	0	0	1	3.5	3
754	15D	0--2	1	45	1.7	<-3SD	SUW	<-2SD TO -3SD	MS	<-3SD	SAM	1	3D	1.6	1	0	3	1.9	4
755	5M	0--2	0	71	5.83	<-2SD TO -3SD	MUW	>2SD	TALL	<-3SD	SAM	2	1M	0.1	0	0	1	3.102	2
756	3Y-1M	2--5	0	86	10	<-3SD	SUW	<-2SD TO -3SD	MS	<-2SD	MAM	2	2Y-11M	0.1	0	0	1	2.5	3
757	5Y-6M	5--6	0	103	14.4	<-2SD TO -3SD	MUW	<-2SD TO -3SD	MS	NORMAL	NORMAL	2	3M	0.2	0	0	2	2.15	3
758	22D	0--2	0	55	3.73	Normal	Normal	>2SD	TALL	<-2SD	MAM	1	IN PREGENACY	1.2	1	0	3	3.229	4
759	4Y-7M	2--5	1	99	14.4	Normal	Normal	Normal	Normal	NORMAL	NORMAL	2	4Y-7M	0.6	0	0	1	1.5	3
760	2Y-5M	2--5	0	81	10.3	<-2SD TO -3SD	MUW	<-3SD	SS	NORMAL	NORMAL	1	1Y	1.1	1	0	1	3	3
761	6D	0--2	0	50	2.5	<-2SD TO -3SD	MUW	Normal	Normal	<-3SD	SAM	1	6D	0.1	0	0	3	2.425	3
762	2M	0--2	0	56	3.5	<-3SD	SUW	<-2SD TO -3SD	MS	<-3SD	SAM	1		0.2	0	0	3	2	3
763	2Y-7M	2--5	1	70	6.85	<-3SD	SUW	<-3SD	SS	<-2SD	MAM	1	IN PREGENACY	0.1	0	0	1	1.25	3
764	5Y-11M	5--6	0	105	13.9	<-3SD	SUW	<-2SD TO -3SD	MS	<-2SD	MAM	1	2M	0.1	0	0	1	3.3	3
765	5Y-11M	5--6	0	109	15	<-2SD TO -3SD	MUW	Normal	Normal	<-2SD	MAM	2	3Y	1.8	1	0	3	2.5	4
766	1Y-2M	0--2	0	75	7.265	<-2SD TO -3SD	MUW	Normal	Normal	<-3SD	SAM	1	11M	0.2	0	0	3	3	4
767	5M	0--2	1	58	3.85	<-3SD	SUW	<-2SD TO -3SD	MS	<-3SD	SAM	1	5D	0.1	0	0	1	1.75	4
774	3Y-11M	2--5	0	100	13.97	Normal	Normal	Normal	Normal	NORMAL	NORMAL	1	9D	0.2	0	0	3	2.75	3
775	10M	0--2	1	61	3.8	<-3SD	SUW	<-3SD	SS	<-3SD	SAM	1	4M	0.1	0	0	3	3	4
776	6Y	5--6	0	108	14.55	<-2SD TO -3SD	MUW	Normal	Normal	<-2SD	MAM	1	2Y-6M	0.2	0	0	1	3.5	3
777	5M	0--2	0	65	6.3	Normal	Normal	Normal	Normal	NORMAL	NORMAL	2	1M-15D	0.1	0	0	1	2.4	4
778	3M	0--2	0	62	5	<-2SD TO -3SD	MUW	Normal	Normal	<-3SD	SAM	3	2M-20D	0.1	0	1	1	3.2	4
779	11M	0--2	1	70	5.8	<-3SD	SUW	Normal	Normal	<-3SD	SAM	1	IN PREGENACY	0.4	0	0	2	2.3	2
780	2M	0--2	1	49	2.8	<-3SD	SUW	<-3SD	SS	NORMAL	NORMAL	1		0.4	0	0	1	2.8	3
781	2M	0--2	0	57	4.305	<-2SD TO -3SD	MUW	Normal	Normal	<-2SD	MAM	1	2M	0.2	0	0	3	2.5	3
782	2Y-5M	2--5	0	82	9.5	<-2SD TO -3SD	MUW	<-2SD TO -3SD	MS	NORMAL	NORMAL	1	6M	1.8	1	1	3	1.6	3
783	1M-15D	0--2	0	53	3.5	<-3SD	SUW	<-3SD	SS	NORMAL	NORMAL	1	1M	0.6	0	0	2	3	3
784	7M	0--2	1	71	6	<-2SD TO -3SD	MUW	>2SD	TALL	<-3SD	SAM	1	4M	0.1	0	1	1	3.2	4
786	9M-8D	0--2	1	72	6.9	Normal	Normal	Normal	Normal	NORMAL	NORMAL	1	7M	1.1	1	0	3	3.1	3
787	4Y-3M	2--5	1	98	12	<-2SD TO -3SD	MUW	Normal	Normal	<-2SD	MAM	1	4Y-3M	0.4	0	0	1	1.75	2
788	3M	0--2	1	59	4.9	Normal	Normal	Normal	Normal	NORMAL	NORMAL	4	3M	0.6	0	0	3	2.3	3
789	2M	0--2	1	52	3.55	<-2SD TO -3SD	MUW	<-2SD TO -3SD	MS	NORMAL	NORMAL	1	1M-25D	0.1	0	0	3	2.7	4
790	1M	0--2	1	55	3.45	Normal	Normal	Normal	Normal	<-3SD	SAM	1	20D	0.1	0	0	3	2.5	4
791	3M	0--2	0	60.5	4.85	<-2SD TO -3SD	MUW	Normal	Normal	<-2SD	MAM	1	2M-15D	0.4	0	0	3	2	4
792	3Y-7M	2--5	1	97	13.4	Normal	Normal	Normal	Normal	NORMAL	NORMAL	1	6M	0.2	0	0	3	3.25	4
793	1Y-4M	0--2	1	68	5.5	<-3SD	SUW	<-3SD	MS	<-3SD	SAM	1	1 WEEK	1.1	1	0	3	990 GM	4
794	1M	0--2	0	58	4.315	Normal	Normal	>2SD	TALL	<-3SD	SAM	1	20D	0.1	0	0	3	3.5	3
795	1Y-2M	0--2	0	74	7.2	<-3SD	SUW	Normal	Normal	<-3SD	SAM	1	1Y	1.1	1	0	1	3.5	4
796	5D	0--2	0	51	3.275	<-3SD	SUW	<-3SD	SS	NORMAL	NORMAL	1		0.2	0	0	3	3.15	4
797	9M	0--2	1	66	4.8	<-3SD	SUW	Normal	Normal	<-3SD	SAM	1	8M-20D	1.4	1	0	1	3.5	4
798	1Y-1M	0--2	0	70	6.7	<-3SD	SUW	<-2SD TO -3SD	MS	<-2SD	MAM	3	7M	0.1	0	0	3	3KG	4
799	10D	0--2	0	52	3.15	Normal	Normal	>2SD	TALL	<-2SD	MAM	1	IN PREGENACY	1.6	1	0	3	3.4	4
800	4M	0--2	0	59	4.5	<-3SD	SUW	<-2SD TO -3SD	MS	<-3SD	SAM	1	3M	0.1	0	0	3	2.5	4
801	7M	0--2	0	64	7	Normal	Normal	<-2SD TO -3SD	MS	NORMAL	NORMAL	3	1M	1.6	1	0	3	3KG	4
802	3Y-8M	2--5	1	89	10	<-3SD	SUW	<-2SD TO -3SD	MS	<-2SD	MAM	1	4M	0.1	0	0	3	3	3
803	5Y-4M	5--6	0	111.5	16.4	Normal	Normal	Normal	Normal	NORMAL	NORMAL	1	5Y-3M	0.6	0	0	3	3.2	3
805	1Y-11M	0--2	1	78	7.9	<-3SD	SUW	<-2SD TO -3SD	MS	<-2SD	MAM	1	6M	0.6	0	0	3	3.1	3
806	4M	0--2	0	62	4.9	<-3SD	SUW	Normal	Normal	<-3SD	SAM	1	3M-20D	0.1	0	0	3	3.5	4
807	6M	0--2	1	55	3	<-3SD	SUW	<-3SD	SS	<-3SD	SAM	1	3M	0.1	0	1	1	2.3	4
808	1Y	0--2	0	70	6.5	<-3SD	SUW	<-2SD TO -3SD	MS	<-3SD	SAM	1	1M-15D	0.1	0	0	1	2.5	3
809	5Y 4 M	5--6	0	100	11.8	<-3SD	SUW	<-2SD TO -3SD	MS	<-3SD	SAM	1	2Y	0.2	0	0	3	2.5	2
810	3Y 1M	2--5	0	84	8.7	<-3SD	SUW	<-3SD	SS	<-3SD	SAM	1	3Y	0.2	0	0	1	2	4
811	9M	0--2	0	65	4.3	<-3SD	SUW	<-3SD	SS	<-3SD	SAM	1	1D	0.1	0	0	1	1.5	3
812	1Y-4M	0--2	0	73	7	<-3SD	SUW	<-2SD TO -3SD	MS	<-3SD	SAM	1	IN PREGENACY	1.6	1	0	1	2.75	4
813	2Y-6M	2--5	0	73	8.7	<-3SD	SUW	<-3SD	SS	NORMAL	NORMAL	1	6M	0.1	0	0	1	2.25	4
814	5Y	2--5	0	148	35.9	>2SD	OVERWEIGHT	>2SD	TALL	NA	NA	1	4Y 10 M	0.1	0	0	1	1.75	3
815	2Y-6M	2--5	0	73	8.7	<-3SD	SUW	<-3SD	SS	NORMAL	NORMAL	1	7D	0.1	0	0	1		3
816	4Y-2M	2--5	1	83	8	<-3SD	SUW	<-3SD	SS	<-3SD	SAM	1	2M	0.1	0	1	1	2.5	3
818	2Y	0--2	0	74	6	<-3SD	SUW	<-3SD	SS	<-3SD	SAM	1	1Y	1.1	1	0	1	2.5	4
819	9M	0--2	0	66	4.6	<-3SD	SUW	<-2SD TO -3SD	MS	<-3SD	SAM	1	AFTER BIRTH	1.2	1	1	1	2.5	4
821	2M	0--2	0	60	5	Normal	Normal	Normal	Normal	NORMAL	NORMAL	1	1D	1.1	1	0	1	3.234	4
822	2Y-4M	2--5	0	88	11.85	Normal	Normal	Normal	Normal	NORMAL	NORMAL	1		0.6	0	0	3	2.25	4
823	11M	0--2	0	76	8.5	Normal	Normal	Normal	Normal	NORMAL	NORMAL	1	11M	0.4	0	0	1	3.5	4
824	1M	0--2	0	55	3.2	<-2SD TO -3SD	MUW	Normal	Normal	<-3SD	SAM	2	24D	1.2	1	0	1	3	3
825	1YEAR 4MONTH	0--2	1	72	7	<-2SD TO -3SD	MUW	<-2SD TO -3SD	MS	<-2SD	MAM	1		1.3	1	0	1		3
826	3M	0--2	0	59	4.69	<-2SD TO -3SD	MUW	Normal	Normal	<-2SD	MAM	1	4TH MONTH IN PREGENCY	1.3	1	0	3	3KG	3
827	1M-9D	0--2	0	55	3.7	Normal	Normal	Normal	Normal	<-2SD	MAM	1	1M-7D	1.4	1	0	3	2.3	3
828	8M	0--2	0	65	4.8	<-3SD	SUW	<-2SD TO -3SD	MS	<-3SD	SAM	1	1M	0.1	0	0	3	2KG	4
829	3Y-2M	2--5	1	86	11.1	<-2SD TO -3SD	MUW	<-2SD TO -3SD	MS	NORMAL	NORMAL	1	BEFORE 10D	0.2	0	0	3	3	3
830	2M	0--2	1	58	4.8	Normal	Normal	Normal	Normal	NORMAL	NORMAL	1	2M	1.3	1	0	3	2.75	4
831	5Y-3M	5--6	0	106	15.25	Normal	Normal	Normal	Normal	NORMAL	NORMAL	1	2Y	0.1	0	0	3		2
832	3Y-10M	2--5	1	89	11.85	<-2SD TO -3SD	MUW	<-2SD TO -3SD	MS	NORMAL	NORMAL	1	3Y-6M	0.1	0	1	1	2.5	4
833	11M	0--2	1	70	6.5	<-2SD TO -3SD	MUW	Normal	Normal	<-2SD	MAM	4	10M	0.2	0	0	3	2.7	3
834	7M	0--2	0	66	4.1	<-3SD	SUW	Normal	Normal	<-3SD	SAM	1	6M	0.2	0	0	3	3.1	4
835	14D	0--2	0	51	3.2	Normal	Normal	Normal	Normal	NORMAL	NORMAL	1	IN PREGENACY	0.1	0	0	3	2.7	4
836	3M	0--2	0	57	3.33	<-3SD	SUW	<-2SD TO -3SD	MS	<-3SD	SAM	1	3D	0.1	0	0	1	2.7	4
837	2Y-10M	2--5	0	80	7	<-3SD	SUW	<-3SD	SS	<-3SD	SAM	1	3M	0.1	0	0	1	2.5	3
838	7M	0--2	0	69	6.95	Normal	Normal	Normal	Normal	<-2SD	MAM	1	22D	1.1	1	0	1	3.5	4
839	3Y-9M	2--5	0	89	11	<-2SD TO -3SD	MUW	<-3SD	SS	NORMAL	NORMAL	1	8M	1.1	1	0	3	2.5	4
840	3Y-7M	2--5	1	88	10	<-3SD	SUW	<-2SD TO -3SD	MS	<-2SD	MAM	1	3Y-6M	0.4	0	0	2	2.2	4
841	1M	0--2	0	55	3.2	<-2SD TO -3SD	MUW	Normal	Normal	<-3SD	SAM	1	BEFORE 3 DAYS	1.2	1	0	1	2.691	4
842	6M	0--2	0	64	5.3	<-3SD	SUW	Normal	Normal	<-3SD	SAM	2	2M	0.1	0	0	1	2.5	4
844	3Y-1M	2--5	0	93	12.8	Normal	Normal	Normal	Normal	NORMAL	NORMAL	1	20D	0.1	0	0	3	2.5	3
845	1Y	0--2	1	66	5.4	<-3SD	SUW	<-3SD	SS	<-3SD	SAM	1	3M	0.1	0	0	1	2.6	3
846	5Y	2--5	0	107	13.9	<-2SD TO -3SD	MUW	Normal	Normal	<-2SD	MAM	1		0.6	0	0	3	3.5	4
847	11M	0--2	1	65	6.9	<-2SD TO -3SD	MUW	<-3SD	SS	NORMAL	NORMAL	1	10M	0.1	0	0	3	2.7	4
848	5Y-1M	5--6	1	106	18.25	Normal	Normal	Normal	Normal	NORMAL	NORMAL	1	5Y	0.2	0	0	2	3.5	4
849	5Y-3M	5--6	1	103	14	<-2SD TO -3SD	MUW	Normal	Normal	NORMAL	NORMAL	2	2Y	0.4	0	0	2	2.5	3
850	5M	0--2	1	59	4	<-3SD	SUW	<-2SD TO -3SD	MS	<-3SD	SAM	1	3M	0.1	0	1	1	2.5	4
853	11M	0--2	0	68	5.2	<-3SD	SUW	<-2SD TO -3SD	MS	<-3SD	SAM	1	2M	1.2	1	0	3	2.5	4
854	9M	0--2	1	68	6.9	Normal	Normal	Normal	Normal	NORMAL	NORMAL	1	6M	0.4	0	0	2	2.3	4
855	3M	0--2	1	54	3.2	<-3SD	SUW	<-2SD TO -3SD	MS	<-3SD	SAM	1	1M	1.2	1	0	3	3.25	4
856	2Y	2--5	0	80	7.8	<-3SD	SUW	<-2SD TO -3SD	MS	<-3SD	SAM	1	6M	0.6	0	0	3	2.8	4
858	4Y-2M	2--5	1	96	13.55	Normal	Normal	Normal	Normal	NORMAL	NORMAL	1	BEFORE 15 DAYS	0.6	0	0	1	2.25	4
859	3Y-1M	2--5	0	94	12.6	Normal	Normal	Normal	Normal	NORMAL	NORMAL	1	6M	1.1	1	0	1	2.1	4
860	4M	0--2	1	61	5.1	Normal	Normal	Normal	Normal	<-2SD	MAM	1	IN PREGENACY	1.1	1	0	3	2.17	3
861	2M	0--2	1	55	3.2	<-3SD	SUW	Normal	Normal	<-3SD	SAM	1	7D	0.1	0	0	3	2.4	4
863	3Y-10M	2--5	1	95	12.7	Normal	Normal	Normal	Normal	NORMAL	NORMAL	1	2Y-6M	1.1	1	0	3	3	3
864	3Y-2M	2--5	1	88	9.2	<-3SD	SUW	<-2SD TO -3SD	MS	<-3SD	SAM	1		0.1	0	0	3	2.3	2
865	1Y-4M	0--2	1	76	9.15	Normal	Normal	Normal	Normal	NORMAL	NORMAL	1	1M-15D	0.1	0	0	1	3.8	3
866	3Y-6M	2--5	1	76	6.6	<-3SD	SUW	<-3SD	SS	<-3SD	SAM	1	4M	0.1	0	1	3	3.19	3
867	6M	0--2	0	68	6.7	Normal	Normal	Normal	Normal	<-2SD	MAM	1		0.2	0	0	3	1.9	4
868	4M	0--2	0	59	4.9	<-3SD	SUW	<-2SD TO -3SD	MS	NORMAL	NORMAL	1	3M	0.1	0	1	3	2.9	3
869	1M -15D	0--2	0	53	3.9	<-2SD TO -3SD	MUW	<-3SD	SS	NORMAL	NORMAL	1	1M	0.2	0	0	3	2.6	3
870	3Y-9M	2--5	1	98	14.4	Normal	Normal	Normal	Normal	NORMAL	NORMAL	1	IN PREGENACY	1.1	1	0	3	2.5	4
874	17D	0--2	1	46	1.9	<-3SD	SUW	Normal	Normal	<-3SD	SAM	1	4D	1.1	1	0	3	1.7	3
875	7M	0--2	1	68	5.38	<-2SD TO -3SD	MUW	Normal	Normal	<-3SD	SAM	1	6M-15D	1.1	1	0	1	2.5	3
877	1Y-1M	0--2	0	73	7.4	<-2SD TO -3SD	MUW	Normal	Normal	<-2SD	MAM	3	3M	1.1	1	0	1		4
878	2Y-10M	2--5	1	78	7.5	<-3SD	SUW	<-3SD	SS	<-3SD	SAM	4	1Y-6M	0.2	0	0	3	2.2	4
879	5Y-6M	5--6	0	87	14.5	<-2SD TO -3SD	MUW	<-3SD	SS	NORMAL	NORMAL	2	2Y-4M	0.6	0	0	3	2.5	4
880	4M	0--2	0	67	5.3	<-2SD TO -3SD	MUW	>2SD	TALL	<-3SD	SAM	1	3M-20D	1.2	1	0	1	3	3
882	1Y-5M	0--2	1	67	5.405	<-3SD	SUW	<-3SD	SS	<-3SD	SAM	1	1M	0.1	0	0	3	1.5	4
883	3M-15D	0--2	0	63	4.1	<-3SD	SUW	Normal	Normal	<-3SD	SAM	3	3M	0.1	0	1	3	3.3	2
884	4Y-5M	2--5	1	103.5	14.7	Normal	Normal	Normal	Normal	NORMAL	NORMAL	1	4Y-5M	0.2	0	0	1	3.5	3
885	5Y-9M	2--5	1	112	16.8	Normal	Normal	Normal	Normal	NORMAL	NORMAL	1	1Y-6M	0.1	0	0	3	2	3
886	1M	0--2	0	54	3.5	Normal	Normal	Normal	Normal	<-2SD	MAM	1	28D	0.1	0	0	3	2.2	4
887	2M	0--2	1	56	4.6	Normal	Normal	Normal	Normal	NORMAL	NORMAL	1	2M	0.1	0	0	3	2.5	4
888	1Y	0--2	0	74	7.5	<-2SD TO -3SD	MUW	Normal	Normal	<-2SD	MAM	1	1Y	1.1	1	0	1	3.5	3
889	5Y	5--6	0	97	12.6	<-2SD TO -3SD	MUW	<-2SD TO -3SD	MS	NORMAL	NORMAL	2	8M	1.1	1	0	3	1.75	3
890	5Y	2--5	1	104	15	Normal	Normal	Normal	Normal	NORMAL	NORMAL	1	8M	1.1	1	0	3	2.8	2
891	3M	0--2	0	59	4.3	<-3SD	SUW	Normal	Normal	<-3SD	SAM	1	2D	0.1	0	1	3	2.75	2
892	5Y-5M	5--6	1	115	17.9	Normal	Normal	Normal	Normal	NORMAL	NORMAL	1	3M	0.1	0	0	3	3.5	3
893	11M	0--2	1	74	10.2	>2SD	OVERWEIGHT	Normal	Normal	>2SD	OVERNOURISHED	1	3D	0.4	0	0	3	3.88	3
895	2M	0--2	0	57	3.9	<-2SD TO -3SD	MUW	Normal	Normal	<-3SD	SAM	2	1M-15D	1.1	1	0	3	2.1	2
896	3Y-6M	2--5	0	89	11.1	<-2SD TO -3SD	MUW	<-2SD TO -3SD	MS	NORMAL	NORMAL	2	3Y-6M	0.2	0	0	1	2.5	3
897	5Y-5M	5--6	0	102	14.1	<-2SD TO -3SD	MUW	<-2SD TO -3SD	MS	NORMAL	NORMAL	1	7D	0.1	0	0	3	2.75	3
898	2Y-4M	2--5	0	88	11	Normal	Normal	Normal	Normal	NORMAL	NORMAL	4	2Y	0.2	0	0	3	3	3
899	4Y-10M	2--5	0	99	16.1	Normal	Normal	<-2SD TO -3SD	MS	NORMAL	NORMAL	1	4Y-10M	0.6	0	0	3	2.5	4
900	1Y-1M	0--2	1	73	6.8	<-2SD TO -3SD	MUW	Normal	Normal	<-3SD	SAM	1	1Y	0.2	0	0	3	2.5	4
901	3Y-5M	2--5	0	85	12.3	Normal	Normal	<-3SD	SS	NORMAL	NORMAL	2	1Y-6M	1.1	1	0	3	3	4
902	5M	0--2	0	57	4.6	<-3SD	SUW	<-3SD	SS	NORMAL	NORMAL	3	1M	0.1	0	0	3	4KG	4
903	3M	0--2	1	59	3.7	<-3SD	SUW	Normal	Normal	<-3SD	SAM	1	1M	1.6	1	0	3	3.2	3
904	17 D	0--2	1	49	2.6	Normal	Normal	Normal	Normal	<-2SD	MAM	1	15D	1.2	1	0	1	3.2	3
905	1Y-6M	0--2	1	74	6.5	<-3SD	SUW	<-2SD TO -3SD	MS	<-3SD	SAM	1	1Y-6M	1.1	1	0	3	2.1	3
906	18D	0--2	0	47	2.6	Normal	Normal	Normal	Normal	NORMAL	NORMAL	2		0.2	0	0	3	2.1	3
907	17D	0--2	0	51	2.6	Normal	Normal	Normal	Normal	<-3SD	SAM	1		0.1	0	0	3	2.1	3
908	4Y-9M	2--5	1	99	12.8	<-2SD TO -3SD	MUW	Normal	Normal	NORMAL	NORMAL	1	4Y-7M	0.4	0	0	1	2.5	4
909	7M	0--2	0	68	7.4	Normal	Normal	Normal	Normal	NORMAL	NORMAL	1	6D	0.1	0	0	3	3.5	2
911	3M	0--2	0	61	5.5	Normal	Normal	Normal	Normal	NORMAL	NORMAL	1		0.2	0	0	3	3KG	3
912	3Y-4M	2--5	1	92	11.4	Normal	Normal	Normal	Normal	NORMAL	NORMAL	1	2D	0.4	0	0	3	2.3	4
913	8M	0--2	1	72	6.6	Normal	Normal	>2SD	TALL	<-3SD	SAM	1	8M	0.6	0	0	3	1.6	4
914	5D	0--2	0	45	2.2	<-2SD TO -3SD	MUW	<-2SD TO -3SD	MS	NORMAL	NORMAL	1	2D	0.2	0	0	3	2.25	3
916	1D	0--2	0	47	2.6	Normal	Normal	Normal	Normal	NORMAL	NORMAL	1	IN PREGENACY	0.1	0	1	3	3	2
917	5M	0--2	0	65	5.2	<-3SD	SUW	Normal	Normal	<-3SD	SAM	1	5M	0.1	0	0	1	3	4
918	1Y-2M	0--2	1	78	7	Normal	Normal	Normal	Normal	<-3SD	SAM	1	1Y-2M	0.4	0	0	2	3.75	4
919	3M	0--2	1	61	4.4	<-2SD TO -3SD	MUW	Normal	Normal	<-3SD	SAM	1	3M	1.1	1	0	3	2.5	4
920	9M	0--2	0	60	4.3	<-3SD	SUW	<-3SD	SS	<-3SD	SAM	1	1D	1.3	1	0	1	2.5	2
921	8M	0--2	1	60	4.9	<-3SD	SUW	<-3SD	SS	<-2SD	MAM	1	1D	0.1	0	0	3	1.4	4
923	4Y-5M	2--5	1	93	9.9	<-3SD	SUW	<-2SD TO -3SD	MS	<-3SD	SAM	1	2Y	0.2	0	0	1	1KG	3
924	2M	0--2	0	56	3	<-3SD	SUW	<-2SD TO -3SD	MS	<-3SD	SAM	1	2M	0.2	0	0	3	2.5	3
925	1Y-1M	0--2	1	68	6.9	<-2SD TO -3SD	MUW	<-2SD TO -3SD	MS	NORMAL	NORMAL	1	1Y-1M	0.6	0	0	3	2.5	4
926	4D	0--2	1	47	2.2	<-2SD TO -3SD	MUW	Normal	Normal	<-3SD	SAM	1	4D	0.1	0	0	3	2.5	4
927	8M	0--2	1	66	4.5	<-3SD	SUW	Normal	Normal	<-3SD	SAM	1	7M-15D	0.1	0	0	3	1.75	3
928	8M	0--2	0	68	6.9	<-2SD TO -3SD	MUW	Normal	Normal	NORMAL	NORMAL	1	2M	0.1	0	0	1	2.5	4
929	1M	0--2	1	54	2.8	<-2SD TO -3SD	MUW	Normal	Normal	<-3SD	SAM	1	15D	0.1	0	1	3		3
930	11M	0--2	1	73.5	5.53	<-3SD	SUW	Normal	Normal	<-3SD	SAM	1	3M	0.1	0	1	3	2.5	3
931	3Y-5M	2--5	0	99	13.6	Normal	Normal	Normal	Normal	NORMAL	NORMAL	3	6M	0.1	0	0	1	3.5	4
933	3y	2--5	0	100.5	13	Normal	Normal	>2SD	TALL	<-2SD	MAM	1	3y	0.6	0	0	3	3.6	4
934	8M	0--2	0	72	5.3	<-3SD	SUW	Normal	Normal	<-3SD	SAM	1	6M	0.1	0	0	3	2.5	4
935	3Y 8M	2--5	1	87	9.9	<-3SD	SUW	<-3SD	SS	<-2SD	MAM	1	1Y	1.1	1	0	1	2.5	3
936	1M	0--2	0	53	2.7	<-3SD	SUW	Normal	Normal	<-3SD	SAM	2	1D	0.2	0	0	3	2	3
937	3Y 4M	2--5	1	86	9.1	<-3SD	SUW	<-2SD TO -3SD	MS	<-2SD	MAM	2	3Y	0.1	0	0	1	2	4
938	2M	0--2	0	60	4.1	<-2SD TO -3SD	MUW	Normal	Normal	<-3SD	SAM	1	1M	1.1	1	0	3	3.25	3
939	1M	0--2	1	54	3.5	Normal	Normal	Normal	Normal	<-2SD	MAM	3	6D	0.5	0	1	3	3.5	4
940	9M	0--2	1	73	7.8	Normal	Normal	>2SD	TALL	NORMAL	NORMAL	1		0.2	0	0	3	3	4
941	7M	0--2	1	64	4.4	<-3SD	SUW	Normal	Normal	<-3SD	SAM	1	8D	0.1	0	1	1	2.75	2
942	4M	0--2	1	59	3.9	<-3SD	SUW	Normal	Normal	<-3SD	SAM	1	IN PREGENACY	1.3	1	1	3	1.75	3
943	9D	0--2	0	53	3.3	Normal	Normal	>2SD	TALL	<-2SD	MAM	1	2D	0.1	0	0	3	3.2	4
944	2M-20D	0--2	0	60	5.7	Normal	Normal	Normal	Normal	NORMAL	NORMAL	2	2M	0.6	0	0	3	3KG	3
945	3M	0--2	0	60	6.7	Normal	Normal	Normal	Normal	NORMAL	NORMAL	1	1D	0.2	0	0	3	2.6	3
947	5M	0--2	0	66	3.8	<-3SD	SUW	Normal	Normal	<-3SD	SAM	1	2D	0.1	0	0	3	3	4
950	1M	0--2	0	57	3.7	Normal	Normal	>2SD	TALL	<-3SD	SAM	1		0.1	0	0	3	3KG	3
951	6M	0--2	0	68	6.5	Normal	Normal	Normal	Normal	<-2SD	MAM	1	10D	0.1	0	0	1	3.5	3
952	2D	0--2	0	49	2.6	Normal	Normal	Normal	Normal	<-2SD	MAM	1		0.6	0	0	3	2.62	3
953	7M	0--2	1	65	6.13	Normal	Normal	Normal	Normal	NORMAL	NORMAL	1	1D	1.3	1	0	3	2	3
954	1Y-6M	0--2	1	75	7.7	<-2SD TO -3SD	MUW	Normal	Normal	<-2SD	MAM	1	IN PREGENACY	0.1	0	0	1	2.2	4
956	2M	0--2	1	55	3.2	<-3SD	SUW	Normal	Normal	<-3SD	SAM	1	15D	1.6	1	0	1	2.8	4
957	9M	0--2	0	62	5.51	<-3SD	SUW	<-3SD	SS	<-2SD	MAM	1	2M	1.1	1	0	3	2.2	4
958	7M	0--2	0	69	5.3	<-3SD	SUW	Normal	Normal	<-3SD	SAM	1	3M	0.1	0	1	1	3.6	3
959	8M	0--2	1	70	7	Normal	Normal	Normal	Normal	NORMAL	NORMAL	1	2.5 MONTH	1.1	1	0	1	2.8	4
960	2M	0--2	1	59	5.5	Normal	Normal	Normal	Normal	NORMAL	NORMAL	1	3M	0.1	0	0	3	3.7	3
961	1M	0--2	0	57	3.2	<-2SD TO -3SD	MUW	>2SD	TALL	<-3SD	SAM	1	27D	0.1	0	1	1	2.8	4
962	2M	0--2	0	63	4.9	Normal	Normal	>2SD	TALL	<-3SD	SAM	1	2M	1.4	1	1	3	3.2	3
963	30D	0--2	0	52	3	Normal	Normal	>2SD	TALL	<-2SD	MAM	1	IN PREGENACY	1.1	1	0	3	2.6	4
964	4Y-11M	2--5	0	101	13.5	<-2SD TO -3SD	MUW	Normal	Normal	NORMAL	NORMAL	4	5D	0.6	0	0	1	2	3
966	11M	0--2	1	69	7.1	Normal	Normal	Normal	Normal	NORMAL	NORMAL	2	8M	1.1	1	0	1	3KG	3
967	3Y-4M	2--5	0	98	11.7	<-2SD TO -3SD	MUW	Normal	Normal	<-3SD	SAM	1	3Y-3M	0.2	0	0	3	2.5	4
968	5Y-4M	5--6	1	105	13.7	<-2SD TO -3SD	MUW	Normal	Normal	<-2SD	MAM	1	27D	1.4	1	0	3	2.5	4
969	9M	0--2	1	65	5.7	<-3SD	SUW	<-2SD TO -3SD	MS	<-2SD	MAM	1	IN PREGENACY	0.1	0	0	3	2.7	1
970	4Y-9M	2--5	0	100	12.2	<-2SD TO -3SD	MUW	Normal	Normal	<-2SD	MAM	1	4Y-9M	1.3	1	0	1	3	3
972	5M	0--2	0	66	4.2	<-3SD	SUW	Normal	Normal	<-3SD	SAM	1	IN PREGENACY	0.1	0	1	1	2.5	4
973	5D	0--2	1	50	3.2	Normal	Normal	Normal	Normal	NORMAL	NORMAL	1	1D	0.2	0	0	3	3	3
974	2M	0--2	0	45	2.18	<-3SD	SUW	<-3SD	SS	NORMAL	NORMAL	1	IN PREGENACY	0.2	0	0	3	2.34	3
975	3M	0--2	0	58	5.4	Normal	Normal	Normal	Normal	NORMAL	NORMAL	1	2D	1.1	1	0	3	2	3
977	3M	0--2	0	61	3.5	<-3SD	SUW	Normal	Normal	<-3SD	SAM	1	3M	0.6	0	1	3	3	3
978	9M	0--2	1	66	6.4	<-2SD TO -3SD	MUW	Normal	Normal	NORMAL	NORMAL	1	1M	0.4	0	0	1	1.6	4
979	3M	0--2	1	57	3.2	<-3SD	SUW	Normal	Normal	<-3SD	SAM	4	2M	1.8	1	1	3	2.5	4
980	8M	0--2	0	69	5.8	<-3SD	SUW	Normal	Normal	<-3SD	SAM	2	7M	0.2	0	1	3	3	3
981	1Y-3M	0--2	1	68	5.6	<-3SD	SUW	<-3SD	SS	<-3SD	SAM	3	15D	0.1	0	1	1	3	3
983	24D	0--2	1	51	3.3	Normal	Normal	Normal	Normal	NORMAL	NORMAL	1	24D	0.2	0	0	3	2.5	3
984	4M	0--2	0	55	4.3	<-3SD	SUW	<-3SD	SS	NORMAL	NORMAL	1	1D	0.1	0	0	3	1.5	4
985	9M	0--2	0	71	8.5	Normal	Normal	Normal	Normal	NORMAL	NORMAL	2	8M	0.6	0	0	3	3.5	4
986	4M	0--2	0	61	4.85	<-3SD	SUW	Normal	Normal	<-3SD	SAM	2	3M	1.4	1	1	1	3	4
987	1M	0--2	0	51	3.7	Normal	Normal	Normal	Normal	NORMAL	NORMAL	1	10D	0.1	0	0	3	3.5	3
989	5M	0--2	1	62	5.2	<-2SD TO -3SD	MUW	Normal	Normal	<-2SD	MAM	1	4M-10D	0.1	0	1	4	2.5	4
990	8M	0--2	0	65	5.41	<-3SD	SUW	<-2SD TO -3SD	MS	<-3SD	SAM	1	3M	1.1	1	0	1	2	3
991	4Y-5M	2--5	0	97	12.7	<-2SD TO -3SD	MUW	<-2SD TO -3SD	MS	NORMAL	NORMAL	1	4Y-4M	0.4	0	0	3	3.5	3
992	3M	0--2	1	60	5.3	Normal	Normal	Normal	Normal	NORMAL	NORMAL	1		0.2	0	0	3	2.8	4
993	6M	0--2	0	66	6.1	<-2SD TO -3SD	MUW	Normal	Normal	<-2SD	MAM	1	1M-15D	0.1	0	0	1	2.75	4
994	1Y-3M	0--2	0	70	6.6	<-3SD	SUW	<-3SD	SS	<-3SD	SAM	1	2.5M	1.2	1	0	1	3	4
995	10M	0--2	0	70	7.1	<-2SD TO -3SD	MUW	Normal	Normal	<-2SD	MAM	1	3M	1.1	1	0	1	2.5	4
996	26D	0--2	0	48	2.13	<-3SD	SUW	Normal	Normal	NORMAL	NORMAL	4	10D	1.2	1	0	1	1.9	3
997	5Y-4M	5--6	0	102	14.15	<-2SD TO -3SD	MUW	<-2SD TO -3SD	MS	NORMAL	NORMAL	1	5Y-3M	0.2	0	0	3	2
998	27D	0--2	0	52	4.5	>2SD	OVERWEIGHT	>2SD	TALL	>2SD	OVERNOURISHED	1	1 WEEK	0.6	0	0	3	2.7	4
999	2M	0--2	0	60	4.3	<-2SD TO -3SD	MUW	Normal	Normal	<-3SD	SAM	1	1M	0.1	0	0	3	3.7	3
1000	4M	0--2	0	65	5.6	<-2SD TO -3SD	MUW	Normal	Normal	<-3SD	SAM	1		0.2	0	0	3	2.6	3
1001	1Y	0--2	0	59	4.2	<-3SD	SUW	<-3SD	SS	<-3SD	SAM	1	2M	0.1	0	0	3	2.45	4
1003	1Y-5M	0--2	0	75	6.1	<-3SD	SUW	<-2SD TO -3SD	MS	<-3SD	SAM	1	IN PREGENACY	0.1	0	0	3	3.5	2
1004	1Y-3M	0--2	1	74	6.6	<-3SD	SUW	Normal	Normal	<-3SD	SAM	1	1.5M	1.1	1	0	3	2.3	4
1005	1M	0--2	0	56	4	Normal	Normal	Normal	Normal	<-2SD	MAM	1	1M	0.3	0	0	1	2.8	4
1006	2Y-6M	2--5	0	85	9.5	<-2SD TO -3SD	MUW	<-2SD TO -3SD	MS	<-2SD	MAM	1	IN PREGENACY	1.1	1	0	1	2.9	4
1007	3M-10D	0--2	0	61	3.5	<-3SD	SUW	Normal	Normal	<-3SD	SAM	4	3M	0.1	0	0	3	2.8	3
1009	26D	0--2	1	47	2.965	Normal	Normal	Normal	Normal	NORMAL	NORMAL	1	22D	0.3	0	0	3	2.2	4
1010	15D	0--2	0	45	1.85	<-3SD	SUW	<-2SD TO -3SD	MS	<-3SD	SAM	1	1D	1.4	1	0	3	2.75	3
1011	2Y-6M	2--5	0	72	8.7	<-3SD	SUW	<-3SD	SS	NORMAL	NORMAL	1	2Y-5M	1.1	1	0	1	2.5	3
1012	3Y-8M	2--5	1	89	12.9	Normal	Normal	<-2SD TO -3SD	MS	NORMAL	NORMAL	1	7D	0.1	0	1	3	2.5	4
1014	1Y	0--2	0	67	4.6	<-3SD	SUW	<-3SD	SS	<-3SD	SAM	2	7Y	1.4	1	1	1	3.5	3
1015	1Y-7M	0--2	0	82	10.25	Normal	Normal	Normal	Normal	NORMAL	NORMAL	1	6M	0.1	0	0	3	3KG	4
1016	6Y	5--6	1	114	17	Normal	Normal	Normal	Normal	NORMAL	NORMAL	4	3Y	1.6	1	0	3	3KG	4
1017	8M	0--2	1	69	6.8	Normal	Normal	Normal	Normal	NORMAL	NORMAL	1	IN PREGENACY	0.1	0	0	3	3	5
1019	4Y-8M	2--5	0	104	13.8	Normal	Normal	Normal	Normal	<-2SD	MAM	1	2M	0.1	0	0	3	2.75	4
1020	1Y	0--2	0	69	6.2	<-3SD	SUW	<-2SD TO -3SD	MS	<-3SD	SAM	1	1.5M	1.1	1	0	1	2.75	3
1021	4M-20D	0--2	1	61	4.6	<-3SD	SUW	Normal	Normal	<-3SD	SAM	1	4M	1.1	1	0	3	2.4	2
1022	3Y-10M	2--5	0	98	13.1	Normal	Normal	Normal	Normal	NORMAL	NORMAL	2	3Y-10M	0.1	0	0	3	2.5	3
1023	3D	0--2	0	47	2.5	<-2SD TO -3SD	MUW	Normal	Normal	NORMAL	NORMAL	1	2D	1.4	1	0	1		4
1027	25D	0--2	0	54	3.2	Normal	Normal	>2SD	TALL	<-3SD	SAM	1	25D	0.2	0	0	3	3KG	3
1028	3Y-2M	2--5	1	80	7.9	<-3SD	SUW	<-3SD	SS	<-3SD	SAM	1	IN PREGENACY	0.1	0	0	3	2.5	2
1029	4Y-2M	2--5	1	103	15.2	Normal	Normal	Normal	Normal	NORMAL	NORMAL	1	3Y	0.1	0	0	3		3
1030	10D	0--2	0	45	1.8	<-3SD	SUW	<-2SD TO -3SD	MS	<-3SD	SAM	1	10D	0.3	0	0	3	1.88	3
1031	5Y-10M	5--6	1	105	13.3	<-3SD	SUW	Normal	Normal	<-2SD	MAM	1	5Y-4M	0.1	0	1	3	1.5	4
1032	4Y-4M	2--5	1	115	20.7	>2SD	OVERWEIGHT	>2SD	TALL	NORMAL	NORMAL	1	15D	0.1	0	0	1	3.5	3
1034	1M	0--2	0	49	2.6	<-3SD	SUW	<-2SD TO -3SD	MS	<-2SD	MAM	1	5D	1.1	1	0	3	1.9	3
1035	11M	0--2	1	66	5.5	<-3SD	SUW	<-2SD TO -3SD	MS	<-3SD	SAM	1	4M	0.1	0	1	1	3.25	4
1036	1M	0--2	0	52	2.8	<-3SD	SUW	Normal	Normal	<-3SD	SAM	2	15D	0.1	0	0	3	2.8	4
1037	2D	0--2	1	45	2.13	<-2SD TO -3SD	MUW	<-2SD TO -3SD	MS	NORMAL	NORMAL	1	5TH MONTH IN PREGENACY	0.1	0	1	3	2.2	3
1038	4Y-1M	2--5	1	97	12.25	<-2SD TO -3SD	MUW	Normal	Normal	NORMAL	NORMAL	1	3Y	0.2	0	0	1	2.5	2
1039	1Y-4M	0--2	0	75	8.3	<-2SD TO -3SD	MUW	<-2SD TO -3SD	MS	NORMAL	NORMAL	2	2M	1.1	1	0	1	3.6	4
1040	1M	0--2	0	75	8.3	>2SD	OVERWEIGHT	>2SD	TALL	NORMAL	NORMAL	1	1M-15D	0.1	0	0	3	3KG	4
1041	1Y-5M	0--2	0	77	8.42	<-2SD TO -3SD	MUW	Normal	Normal	<-2SD	MAM	1	4M	0.1	0	0	1	2KG	3
1042	3Y-8M	2--5	1	98	13.95	Normal	Normal	Normal	Normal	NORMAL	NORMAL	1	2M	0.1	0	0	2	2.6	3
1043	2Y-3M	2--5	0	100	13.1	Normal	Normal	>2SD	TALL	<-2SD	MAM	1	3Y	0.1	0	0	3	3KG	4
1044	5Y-1M	5--6	1	107	16	Normal	Normal	Normal	Normal	NORMAL	NORMAL	2	4Y-5M	1.1	1	0	1	2.5	4
1045	2Y-7M	2--5	0	81	9.4	<-3SD	SUW	<-3SD	SS	NORMAL	NORMAL	1	12D	0.1	0	0	3	3KG	3
1046	11M	0--2	0	66	6.17	<-3SD	SUW	<-3SD	SS	<-2SD	MAM	1	IN PREGENACY	1.1	1	0	1	2KG	4
1047	7M	0--2	1	68	7.2	Normal	Normal	Normal	Normal	NORMAL	NORMAL	1	7 MONTH IN PREGENACY	1.1	1	0	1	2.9	3
1048	1M-10D	0--2	1	54	2.98	<-2SD TO -3SD	MUW	Normal	Normal	<-3SD	SAM	1		0.2	0	0	3	3KG	3
1049	8M	0--2	0	63	6.7	<-2SD TO -3SD	MUW	<-3SD	SS	NORMAL	NORMAL	1		0.2	0	0	3	1.17	3
1050	4M	0--2	0	59	3.9	<-3SD	SUW	<-2SD TO -3SD	MS	<-3SD	SAM	1	15D	0.1	0	0	1	1.15	4
1051	4M	0--2	1	58	4.5	<-2SD TO -3SD	MUW	Normal	Normal	<-2SD	MAM	1	3M-10D	0.1	0	0	3	2.5	2
1052	9D	0--2	0	48	3.95	>2SD	OVERWEIGHT	Normal	Normal	>3SD	OVERNOURISHED	1	7 MONTH IN PREGENACY	0.2	0	0	3	3KG	3
1053	3Y	2--5	1	82	8.9	<-3SD	SUW	<-3SD	SS	<-2SD	MAM	1	BEFORE 8 DAYS	0.6	0	0	1	2KG	3
1054	1Y	0--2	0	74	6.8	<-3SD	SUW	Normal	Normal	<-3SD	SAM	1	1Y	0.6	0	0	3	2.8	3
1055	1M-10D	0--2	0	58	4.4	Normal	Normal	>2SD	TALL	<-2SD	MAM	2	25D	0.4	0	0	3	4.2	2
1056	9M	0--2	1	66	7.1	Normal	Normal	Normal	Normal	NORMAL	NORMAL	1	1M	0.4	0	0	3	1.3	2
1058	3M	0--2	1	57	3.7	<-3SD	SUW	Normal	Normal	<-3SD	SAM	2	2M	1.3	1	1	3	2.2	3
1059	1M	0--2	0	55	3.2	<-2SD TO -3SD	MUW	Normal	Normal	<-3SD	SAM	1	25D	0.1	0	1	3	2.965	4
1060	2M	0--2	1	52	3.26	<-3SD	SUW	<-2SD TO -3SD	MS	NORMAL	NORMAL	1	BEFOR 3D	1.2	1	0	1	2.9	3
1061	9M	0--2	1	64	5.5	<-3SD	SUW	<-2SD TO -3SD	MS	<-2SD	MAM	1	6M	0.4	0	0	2	2.8	4
1062	1Y	0--2	0	73	7.365	<-2SD TO -3SD	MUW	Normal	Normal	<-2SD	MAM	1	22D	0.6	0	0	3	2.7	4
1063	3Y-3M	2--5	1	94	11.2	<-2SD TO -3SD	MUW	Normal	Normal	<-2SD	MAM	1	3Y-3M	0.2	0	0	3	2KG	4
1066	3Y-7M	2--5	0	89	6.32	<-3SD	SUW	<-2SD TO -3SD	MS	<-3SD	SAM	1	1Y-15D	1.8	1	0	3	1.75	3
1067	1M-15D	0--2	1	52	3	<-3SD	SUW	<-2SD TO -3SD	MS	<-2SD	MAM	1	1M	0.4	0	0	1	2.7	4
1068	4Y-7M	2--5	0	100	13.5	<-2SD TO -3SD	MUW	Normal	Normal	NORMAL	NORMAL	1	4D	1.2	1	0	3	2.5	3
1069	2M	0--2	1	48	2.2	<-3SD	SUW	<-3SD	SS	<-3SD	SAM	2	2M	1.1	1	0	3	2.25	2
1070	4Y-2M	2--5	0	111	18.8	Normal	Normal	>2SD	TALL	NORMAL	NORMAL	3	10D	0.6	0	0	3	3KG	4
1071	1M-18D	0--2	0	53	3.8	<-3SD	SUW	<-3SD	SS	NORMAL	NORMAL	1	1M-15D	0.2	0	1	1	2KG	3
1072	2M	0--2	0	52	3.46	<-3SD	SUW	<-3SD	SS	NORMAL	NORMAL	1		0.4	0	0	3	1.35	4
1073	2M	0--2	0	59	4.86	Normal	Normal	Normal	Normal	NORMAL	NORMAL	1		0.2	0	0	3	3	4
1074	4Y	2--5	0	96	14	Normal	Normal	Normal	Normal	NORMAL	NORMAL	1	6M	0.1	0	0	3	2.75	3
1075	4D	0--2	0	49	2.3	<-2SD TO -3SD	MUW	Normal	Normal	<-3SD	SAM	1	IN PREGENACY	0.2	0	0	3	2.5	3
1076	1Y-9M	0--2	1	69	8.1	<-2SD TO -3SD	MUW	<-3SD	SS	NORMAL	NORMAL	1	15D	0.1	0	0	3	3KG	2
1077	2M	0--2	1	54	3.54	<-2SD TO -3SD	MUW	Normal	Normal	<-2SD	MAM	1		0.1	0	0	3	2.5	3
1078	2Y-10M	2--5	0	88	12.3	Normal	Normal	Normal	Normal	NORMAL	NORMAL	1	3M	0.2	0	0	3	2.8	3
1080	3M	0--2	0	59	5.5	Normal	Normal	Normal	Normal	NORMAL	NORMAL	1		0.2	0	0	3	2.5	3
1081	2D	0--2	0	45	2.6	Normal	Normal	<-2SD TO -3SD	MS	NORMAL	NORMAL	1		0.4	0	1	3	2.6	4
1082	6M	0--2	0	64	5.7	<-3SD	SUW	Normal	Normal	<-2SD	MAM	1	4M	0.1	0	0	3	2.3	3
1083	6D	0--2	0	45	2.05	<-3SD	SUW	<-2SD TO -3SD	MS	<-2SD	MAM	1	6 MONTH IN PREGENCY	0.1	0	0	3	2.3	2
1084	10D	0--2	0	49	2.8	Normal	Normal	Normal	Normal	NORMAL	NORMAL	1	IN PREGENACY	0.1	0	0	3	2.65	4
1085	2M-15D	0--2	0	60	5.1	Normal	Normal	Normal	Normal	<-2SD	MAM	1	2M	0.2	0	0	3	3KG	4
1086	11D	0--2	1	41	1.7	<-3SD	SUW	<-3SD	SS	<-3SD	SAM	1	5TH MONTH IN PREGNANCY	1.1	1	0	3	1.5	4
1087	1M	0--2	1	52	3.4	Normal	Normal	Normal	Normal	NORMAL	NORMAL	1	1M	0.2	0	0	3	2.6	4
1088	1Y-3M	0--2	0	70	6.4	<-3SD	SUW	<-3SD	SS	<-3SD	SAM	1	2M	0.2	0	0	3	1.3	2
1089	6M	0--2	1	54	3.75	<-3SD	SUW	<-3SD	SS	NORMAL	NORMAL	1	5 MONTH IN PREGENACY	0.1	0	0	3	3KG	3
1090	11M	0--2	1	70	7.7	Normal	Normal	Normal	Normal	NORMAL	NORMAL	1	11M	0.6	0	0	3	2.5	4
1091	2M	0--2	0	57	4.48	Normal	Normal	Normal	Normal	NORMAL	NORMAL	1	2M	0.1	0	0	3	2.25	3
1092	22D	0--2	1	51	3.25	Normal	Normal	Normal	Normal	NORMAL	NORMAL	1	8 MONTH IN PREGENCY	0.3	0	0	1	2.5	4
1093	3Y-5M	2--5	1	101	17.4	>2SD	OVERWEIGHT	Normal	Normal	NORMAL	NORMAL	1	25D	0.4	0	0	3	3.25	3
1094	2D	0--2	0	48	2.815	Normal	Normal	Normal	Normal	NORMAL	NORMAL	1	1D	0.4	0	0	3	2.8	3
1095	2Y-8M	2--5	0	73	7.3	<-3SD	SUW	<-3SD	SS	<-3SD	SAM	1	2Y	0.1	0	0	1	1KG	4
1096	3M	0--2	0	58	4.2	<-3SD	SUW	Normal	Normal	<-3SD	SAM	1	5 MONTH IN PREGENCY	1.1	1	0	1	2.75	3
1097	13D	0--2	1	48	3.1	Normal	Normal	Normal	Normal	NORMAL	NORMAL	1	10D	1.2	1	0	3	3	4
1098	11M	0--2	1	73	7.6	Normal	Normal	Normal	Normal	NORMAL	NORMAL	1		0.4	0	0	3	2.5	2
1099	10M	0--2	1	67	6.5	<-2SD TO -3SD	MUW	Normal	Normal	NORMAL	NORMAL	1	2M-15D	0.1	0	0	3	2.5	3
1100	1Y-11M	0--2	0	85	11	Normal	Normal	Normal	Normal	NORMAL	NORMAL	1	10M	0.2	0	0	3	2.6	3
1102	1Y-10M	0--2	0	87	11.6	Normal	Normal	Normal	Normal	NORMAL	NORMAL	1	IN PREGENCY, AND 2 D IN BIRTH	0.2	0	0	3	3	3
1103	1Y	0--2	0	72	6.4	<-3SD	SUW	Normal	Normal	<-3SD	SAM	1	2D	0.1	0	0	3	2.5	2
1104	1M	0--2	1	48	2.15	<-3SD	SUW	<-2SD TO -3SD	MS	<-3SD	SAM	1	25D	0.1	0	1	1	1.75	3
1105	2M	0--2	1	47	2.15	<-3SD	SUW	<-3SD	SS	<-3SD	SAM	1	2M	1.1	1	0	3	2.1	4
1106	3M	0--2	1	56	3.8	<-3SD	SUW	Normal	Normal	<-2SD	MAM	1	2D	0.2	0	0	3	3.11	4
1107	1Y-5M	0--2	1	64	6.26	<-3SD	SUW	<-3SD	SS	NORMAL	NORMAL	1	1Y-4M	0.4	0	0	2	3KG	3
1109	2Y	2--5	0	82	8.8	<-2SD TO -3SD	MUW	Normal	Normal	<-2SD	MAM	1	2M	0.2	0	0	3	2	3
1110	4Y-1M	2--5	0	97	10.9	<-3SD	SUW	Normal	Normal	<-3SD	SAM	1	4Y-1M	0.6	0	0	3	2.5	4
1111	5M	0--2	0	60	4.6	<-3SD	SUW	<-2SD TO -3SD	MS	<-3SD	SAM	1	5 MONTH IN PREGENCY	1.3	1	0	3	3.2	2
1112	1Y-3M	0--2	0	63	4.7	<-3SD	SUW	<-3SD	SS	<-3SD	SAM	1	6 MONTH IN PREGENCY	0.4	0	0	3	1.8	2
1113	2Y-8M	2--5	0	80	10	<-2SD TO -3SD	MUW	<-3SD	SS	NORMAL	NORMAL	4	2Y-5M	1.1	1	0	3	3KG	4
1114	3Y-10M	2--5	1	99	11.7	<-2SD TO -3SD	MUW	Normal	Normal	<-2SD	MAM	1	1D	0.1	0	0	3	3.5	3
1115	9D	0--2	0	50	3.2	Normal	Normal	Normal	Normal	NORMAL	NORMAL	1		0.2	0	0	3	3.1	4
1116	5D	0--2	1	49	3.75	>2SD	OVERWEIGHT	Normal	Normal	>1SD	OVERNOURISHED	1	5 MONTH IN PREGENCY	0.2	0	0	3	3.1	3
1117	4D	0--2	1	50	2.8	Normal	Normal	Normal	Normal	<-2SD	MAM	1	9 MONTH IN PREGENCY	0.4	0	0	3	2.8	3
1118	1Y-1M	0--2	0	61	6.4	<-3SD	SUW	<-3SD	SS	NORMAL	NORMAL	1	3M	0.1	0	0	1	2.5	4
1119	1Y-8M	0--2	1	72	7.1	<-3SD	SUW	<-3SD	SS	<-2SD	MAM	1	20D	1.4	1	0	1	1.7	3
1120	2M	0--2	0	59	5.125	Normal	Normal	Normal	Normal	NORMAL	NORMAL	4	1M	0.3	0	0	1	2.75	3
1121	5Y	2--5	1	96	12.75	<-2SD TO -3SD	MUW	<-2SD TO -3SD	MS	NORMAL	NORMAL	1	5Y	0.4	0	0	2	?	4
1122	2Y	2--5	0	82	9.1	<-2SD TO -3SD	MUW	Normal	Normal	<-2SD	MAM	1	1Y	0.2	0	0	1	3	3
1123	11M	0--2	0	66	5.8	<-3SD	SUW	<-3SD	SS	<-3SD	SAM	1	5D	1.1	1	0	1	1.5	3
1124	5Y-4M	5--6	0	106	13.2	<-2SD TO -3SD	MUW	Normal	Normal	<-3SD	SAM	1	2M	0.4	0	0	3	2.7	3
1125	4Y	2--5	1	92	10.1	<-3SD	SUW	<-2SD TO -3SD	MS	<-3SD	SAM	1	3M	0.2	0	0	1	2.5	3
1126	1Y-3M	0--2	1	69	6.9	<-2SD TO -3SD	MUW	<-3SD	SS	NORMAL	NORMAL	1	4M	0.5	0	1	1	2.75	3
1127	1Y-1M	0--2	0	70	5.7	<-3SD	SUW	<-2SD TO -3SD	MS	<-3SD	SAM	2	6M	1.4	1	1	1	2.5	4
1128	2Y-6M	2--5	1	84	12.3	Normal	Normal	Normal	Normal	NORMAL	NORMAL	4	1D	1.1	1	0	3	3.975	4
1129	2M	0--2	0	55	3.93	<-2SD TO -3SD	MUW	<-2SD TO -3SD	MS	NORMAL	NORMAL	1	1M	1.6	1	1	1	2.7	4
1131	11M	0--2	1	68	6.1	<-3SD	SUW	Normal	Normal	<-2SD	MAM	1	2M	0.6	0	1	3	3KG	4
1132	2Y-2M	0--2	0	79	7.6	<-3SD	SUW	<-3SD	SS	<-3SD	SAM	1	2M	0.4	0	0	2	2.5	2
1133	5Y-3M	5--6	0	105	13.9	<-2SD TO -3SD	MUW	Normal	Normal	<-2SD	MAM	1	6M	0.1	0	0	1	2.75	3
1134	4M	0--2	1	60	4.9	<-2SD TO -3SD	MUW	Normal	Normal	<-2SD	MAM	1	4M	0.4	0	1	3	2.5	3
1135	7M	0--2	1	70	7.1	Normal	Normal	>2SD	TALL	NORMAL	NORMAL	1	3 MONTH IN PREGENCY	1.1	1	0	1	3KG	4
1136	4Y-3M	2--5	0	91	11.4	<-3SD	SUW	<-3SD	SS	NORMAL	NORMAL	2	6M	1.1	1	0	3	4KG	3
1137	4M	0--2	1	59	5.1	Normal	Normal	Normal	Normal	NORMAL	NORMAL	1	8D	0.1	0	0	3	3KG	4
1138	4D	0--2	0	46	2.43	<-2SD TO -3SD	MUW	<-2SD TO -3SD	MS	NORMAL	NORMAL	1		0.2	0	0	3	2.3	4
1139	7M	0--2	1	64	5.18	<-3SD	SUW	Normal	Normal	<-2SD	MAM	2	4D	1.8	1	0	3	2.7	3
1140	2Y-10M	2--5	1	87	10.3	<-2SD TO -3SD	MUW	Normal	Normal	NORMAL	NORMAL	1	2Y-9M	0.2	0	0	2	3.2	3
1141	1Y-8M	0--2	0	76	6.1	<-3SD	SUW	<-2SD TO -3SD	MS	<-3SD	SAM	1	6M	0.6	0	0	3	3.5	4
1142	2M-25D	0--2	0	61	5	<-2SD TO -3SD	MUW	Normal	Normal	<-2SD	MAM	4	2M-15D	0.1	0	0	1	3.1	3
1143	4Y-3M	2--5	1	89	11.5	<-2SD TO -3SD	MUW	<-3SD	SS	NORMAL	NORMAL	1	5D	0.2	0	0	1	3.5	3
1144	4Y	2--5	0	97.5	12.1	<-2SD TO -3SD	MUW	Normal	Normal	<-2SD	MAM	1	2Y	1.1	1	0	1	2.5	3
1145	4Y-9M	2--5	1	90	11.15	<-3SD	SUW	<-3SD	SS	NORMAL	NORMAL	1	4D	0.1	0	1	3	1.75	3
1146	3Y-1M	2--5	0	88	10.7	<-2SD TO -3SD	MUW	<-2SD TO -3SD	MS	NORMAL	NORMAL	1	3Y-1M	0.4	0	0	2	2.5	3
1147	17D	0--2	1	56	4	>2SD	OVERWEIGHT	>2SD	TALL	<-2SD	MAM	1	7 MONTH IN PREGENCY	1.2	1	0	3	3.9	4
1149	3Y-9M	2--5	1	93	11.35	<-2SD TO -3SD	MUW	Normal	Normal	NORMAL	NORMAL	1	8M	0.1	0	1	1	2.8	3
1150	1Y-10M	0--2	0	76	8.2	<-3SD	SUW	<-3SD	SS	<-2SD	MAM	1	1Y-10M	0.1	0	0	1	3	4
1153	5Y-10M	5--6	0	114	20.75	Normal	Normal	Normal	Normal	NORMAL	NORMAL	1	IN PREGENCY REMIND DOCTOR BUT EXACT COMFIRM IN AGE OF 5 Y	0.6	0	0	3	2.75	4
1154	5Y-4M	5--6	1	104	16.1	Normal	Normal	Normal	Normal	NORMAL	NORMAL	1	5Y-3M	1.8	1	0	3	2.2	3
1155	6M	0--2	0	65	6.5	Normal	Normal	Normal	Normal	NORMAL	NORMAL	1	5M	0.1	0	1	1	3.5	4
1156	3Y-8M	2--5	0	93	15.5	Normal	Normal	<-2SD TO -3SD	MS	NORMAL	NORMAL	1	3Y-2M	0.2	0	0	3		4
1157	7M	0--2	0	66	5.7	<-3SD	SUW	Normal	Normal	<-3SD	SAM	2	2M	1.1	1	0	3		3
1158	1Y-10M	0--2	1	82	9.6	Normal	Normal	Normal	Normal	NORMAL	NORMAL	1	2D	0.4	0	0	2	3.5	4
1159	1M-15D	0--2	0	57	3.96	<-2SD TO -3SD	MUW	Normal	Normal	<-3SD	SAM	1	IN PREGENACY	0.2	0	1	3	2.9	3
1161	1M	0--2	0	58	4.8	Normal	Normal	>2SD	TALL	NORMAL	NORMAL	1		0.1	0	0	3	3.4	4
1162	2M	0--2	1	56	4.2	Normal	Normal	Normal	Normal	NORMAL	NORMAL	1	1M-15D	0.1	0	0	3	2.5	4
1163	27D	0--2	1	49	2.4	<-2SD TO -3SD	MUW	Normal	Normal	<-3SD	SAM	1	4D	1.4	1	1	3	2.1	4
1164	2M-26D	0--2	0	55	3.72	<-3SD	SUW	<-3SD	SS	<-2SD	MAM	2	2M	0.6	0	0	2	2.5	3
1165	3Y-9M	2--5	1	92	10.2	<-3SD	SUW	<-2SD TO -3SD	MS	<-3SD	SAM	1	1Y-6M	0.2	0	0	1	2.1	4
1166	1M	0--2	0	52	2.775	<-3SD	SUW	Normal	Normal	<-3SD	SAM	1	25D	0.6	0	0	3	2.5	4
1168	4Y-4M	2--5	1	75	9.19	<-3SD	SUW	<-3SD	SS	NORMAL	NORMAL	1	3D	0.6	0	0	3	2.1	4
1169	2M	0--2	1	57	4.7	Normal	Normal	Normal	Normal	NORMAL	NORMAL	1	5 MONTH IN PREGNENCY	0.2	0	0	3	2.8	4
1170	3 MONTH	0--2	1	55	3.3	<-3SD	SUW	<-2SD TO -3SD	MS	<-3SD	SAM	1	5D	0.1	0	0	3	2.5	3
1171	1Y-10M	0--2	1	75	9.19	Normal	Normal	<-3SD	SS	NORMAL	NORMAL	1	10M	0.6	0	0	3	900GM	4
1172	3Y-4M	2--5	1	95	11.9	Normal	Normal	Normal	Normal	NORMAL	NORMAL	1	7M	0.4	0	0	2	2.5	3
1173	5Y-5M	5--6	1	116	19.2	Normal	Normal	Normal	Normal	NORMAL	NORMAL	1	5Y-5M	0.6	0	0	3	1.8	4
1174	4M	0--2	0	60	4.745	<-3SD	SUW	Normal	Normal	<-2SD	MAM	1		1.4	1	1	3	3.15	3
1175	2Y-6M	2--5	1	78	8.2	<-3SD	SUW	<-3SD	SS	<-2SD	MAM	1	1M	0.2	0	0	1	2.4	4
1176	3 MONTH	0--2	0	51	2.865	<-3SD	SUW	<-3SD	SS	NORMAL	NORMAL	1	7 MONTH IN PREGNENCY	1.6	1	0	3		3
1177	6M	0--2	0	67	5.3	<-3SD	SUW	Normal	Normal	<-3SD	SAM	1	2M	0.1	0	0	3	3.1	4
1179	2M-26D	0--2	1	61	5.13	Normal	Normal	Normal	Normal	<-2SD	MAM	2	1M	0.2	0	0	3	2.7	4
1180	9M	0--2	1	65	6.44	<-2SD TO -3SD	MUW	<-2SD TO -3SD	MS	NORMAL	NORMAL	1	7 MONTH IN PREGENCY	1.3	1	0	3	2.5	4
1181	6M	0--2	0	70	5.8	<-2SD TO -3SD	MUW	>2SD	TALL	<-3SD	SAM	1	2M	1.4	1	0	3	3.3	3
1182	10M	0--2	0	60	4.1	<-3SD	SUW	<-3SD	SS	<-3SD	SAM	1	5M	0.2	0	0	1	1.5	3
1183	1M	0--2	1	60	4.9	>2SD	OVERWEIGHT	>2SD	TALL	<-2SD	MAM	1		0.1	0	0	3	3.75	4
1184	1M-3D	0--2	0	51	3.5	Normal	Normal	Normal	Normal	NORMAL	NORMAL	4	3D	0.6	0	0	3	2.6	4
1185	3M-17D	0--2	1	68	3.3	<-3SD	SUW	>2SD	TALL	<-3SD	SAM	2	3M-9D	1.2	1	0	1	2.6	4
1186	11M	0--2	0	71	7	<-2SD TO -3SD	MUW	Normal	Normal	<-2SD	MAM	2	4M	0.1	0	1	3	3KG	3
1187	3M	0--2	1	60	4.135	<-2SD TO -3SD	MUW	Normal	Normal	<-3SD	SAM	2	1M	0.6	0	1	3	3.8	4
1188	3Y-9M	2--5	1	94	12.9	Normal	Normal	Normal	Normal	NORMAL	NORMAL	1	3Y-9M	0.6	0	0	3	1.4	4
1189	1M	0--2	1	46	2.5	<-3SD	SUW	<-3SD	SS	NORMAL	NORMAL	1	15D	0.1	0	0	3	1.6	4
1190	6Y	5--6	1	103	12.9	<-3SD	SUW	<-2SD TO -3SD	MS	<-2SD	MAM	3	7M	0.4	0	0	3	1.6	4
1192	2M	0--2	1	55	3.2	<-3SD	SUW	Normal	Normal	<-3SD	SAM	1	BEFORE 2 DAYS	0.4	0	0	3	2.4	4
1193	2M	0--2	0	53	3	<-3SD	SUW	<-3SD	SS	<-3SD	SAM	1	1M-15D	1.1	1	0	3	1.9	1
1194	2Y-11M	2--5	1	75	7.15	<-3SD	SUW	<-3SD	SS	<-3SD	SAM	1	1Y	0.2	0	0	1	2.5	2
1196	1M	0--2	0	55	3.26	<-2SD TO -3SD	MUW	Normal	Normal	<-3SD	SAM	1	IN PREGENACY	1.1	1	0	3		4
1197	2Y-6M	2--5	0	78	9.4	<-3SD	SUW	<-3SD	SS	NORMAL	NORMAL	2	4M	0.1	0	0	1	2.2	4
1198	1Y-1M	0--2	1	66	6	<-3SD	SUW	<-3SD	SS	<-2SD	MAM	1	1.5M	0.4	0	0	2	2.5	4
1199	4Y-1M	2--5	0	94	11.2	<-3SD	SUW	<-2SD TO -3SD	MS	<-2SD	MAM	4	3Y	1.1	1	0	1	3.5	4
1200	3Y-3M	2--5	1	93	14.4	Normal	Normal	Normal	Normal	NORMAL	NORMAL	1	3Y-3M	0.2	0	0	1	3.75	3
1201	8M	0--2	1	58	3.88	<-3SD	SUW	<-3SD	SS	<-3SD	SAM	1	7M-15D	1.2	1	0	3	1.5	3
1202	8M	0--2	1	67	6.9	Normal	Normal	Normal	Normal	NORMAL	NORMAL	1	1D	0.2	0	0	3	1.6	4
1204	2M	0--2	0	63	4.8	Normal	Normal	>2SD	TALL	<-3SD	SAM	1		0.4	0	0	3	2.5	4
1206	4Y-11M	2--5	1	108	16.1	Normal	Normal	Normal	Normal	NORMAL	NORMAL	1	3D	0.1	0	0	1	2.9	4
1207	3Y-8M	2--5	1	95	13.7	Normal	Normal	Normal	Normal	NORMAL	NORMAL	1	2D	1.1	1	0	1	3.25	4
1209	4Y-2M	2--5	0	96	12.6	<-2SD TO -3SD	MUW	Normal	Normal	NORMAL	NORMAL	1	1M	0.6	0	0	3		4
1210	17D	0--2	0	48	2.85	Normal	Normal	Normal	Normal	NORMAL	NORMAL	1	17D	0.6	0	0	2	2.5	3
1211	3Y-7M	2--5	0	99	15.2	Normal	Normal	Normal	Normal	NORMAL	NORMAL	1	8M	0.6	0	0	3	3.5	3
1212	3M	0--2	0	63	5.055	Normal	Normal	Normal	Normal	<-3SD	SAM	1		0.2	0	0	3	2.5	4
1214	1Y-11M	0--2	0	84	10.75	Normal	Normal	Normal	Normal	NORMAL	NORMAL	2	1Y	0.1	0	0	2	2kg	4
1215	4Y-8M	2--5	0	105	15.15	Normal	Normal	Normal	Normal	NORMAL	NORMAL	1	1.5M	0.6	0	0	3	3KG	4
1216	8D	0--2	1	48	2.715	Normal	Normal	Normal	Normal	NORMAL	NORMAL	1	8D	0.2	0	0	3	2.53	4
1217	9M	0--2	1	69	5.7	<-3SD	SUW	Normal	Normal	<-3SD	SAM	1	6M	0.2	0	0	3	3	3
1219	15D	0--2	0	53	3.6	Normal	Normal	>2SD	TALL	NORMAL	NORMAL	1	6 MONTH IN PREGENCY	0.2	0	0	3	3.255	4
1220	1Y-7M	0--2	1	74	8	<-2SD TO -3SD	MUW	<-2SD TO -3SD	MS	NORMAL	NORMAL	1	1Y-6M	0.1	0	0	3	2.5	4
1221	6M	0--2	0	64	5.4	<-3SD	SUW	Normal	Normal	<-3SD	SAM	1	1.5M	0.1	0	0	3	2.4	4
1222	3Y-1M	2--5	1	85	10	<-2SD TO -3SD	MUW	<-2SD TO -3SD	MS	NORMAL	NORMAL	1	4D	0.1	0	0	1	2.345	4
1223	7M	0--2	0	73	7.04	Normal	Normal	>2SD	TALL	<-3SD	SAM	1	5 MONTH IN PREGENCY	1.1	1	0	1	3	4
1224	1M	0--2	0	51	3.475	Normal	Normal	Normal	Normal	NORMAL	NORMAL	1		0.1	0	1	3	2.4	2
1225	1M-29D	0--2	1	54	4.4	Normal	Normal	Normal	Normal	NORMAL	NORMAL	1	1 WEEK	0.2	0	0	3	3.5 KG	5
1226	4M-15D	0--2	1	62	5.72	Normal	Normal	Normal	Normal	NORMAL	NORMAL	4	4M	0.1	0	1	1	2.77	4
1227	3Y-2M	2--5	1	86	9.8	<-3SD	SUW	<-2SD TO -3SD	MS	<-2SD	MAM	1	3Y	0.2	0	0	1	1.5	4
1228	24D	0--2	0	52	3.4	Normal	Normal	>2SD	TALL	NORMAL	NORMAL	1		0.1	0	0	3	3.3	3
1230	8D	0--2	1	47.5	2.35	<-2SD TO -3SD	MUW	Normal	Normal	<-2SD	MAM	1	5D	0.1	0	0	3	3.5	4
1231	5Y-2M	5--6	0	100	12	<-3SD	SUW	<-2SD TO -3SD	MS	<-3SD	SAM	1	5Y	0.2	0	0	1	2.4	3
1232	4Y-11M	2--5	0	106	16.55	Normal	Normal	Normal	Normal	NORMAL	NORMAL	2		0.6	0	0	3	3.75	4
1233	2M	0--2	0	58	4.4	Normal	Normal	Normal	Normal	<-3SD	SAM	1	8M	1.1	1	0	3	3KG	4
1235	2Y-3M	2--5	0	78	6.5	<-3SD	SUW	<-3SD	SS	<-3SD	SAM	2	8M	0.2	0	0	1	2.6	4
1236	7M	0--2	1	70	0	NA	NA	Normal	Normal	NA	NA	1		1.1	1	0	3		3
1238	4M	0--2	0	60	5.82	Normal	Normal	Normal	Normal	NORMAL	NORMAL	4	2.5M	1.2	1	0	1	2.5	2
1239	2M-15D	0--2	0	59	5.15	Normal	Normal	Normal	Normal	NORMAL	NORMAL	1	IN 7 MONTH PREGENCY	0.4	0	0	3	2.3	2
1240	2M	0--2	1	56	3.7	<-2SD TO -3SD	MUW	Normal	Normal	<-3SD	SAM	1	6 MONTH IN PREGENCY	0.6	0	0	3	2.5	4
1241	2Y-6M	2--5	1	82	11.4	Normal	Normal	<-2SD TO -3SD	MS	NORMAL	NORMAL	1	2Y	0.4	0	0	2	1.5	3
1242	2Y	2--5	0	78	9.3	<-2SD TO -3SD	MUW	<-3SD	SS	NORMAL	NORMAL	1	1Y	0.4	0	0	2	2.4	4
1243	6M	0--2	0	60	3.9	<-3SD	SUW	<-3SD	SS	NORMAL	NORMAL	1	8D	0.1	0	0	1	3.5	3
1244	8M	0--2	1	66	6.3	<-2SD TO -3SD	MUW	Normal	Normal	NORMAL	NORMAL	1	8M	1.8	1	1	3	2.5	3
1245	8M	0--2	0	69	5.4	<-3SD	SUW	Normal	Normal	<-3SD	SAM	4	2M	0.1	0	0	1	2.7	4
1247	2Y-6M	2--5	0	94	10.95	Normal	Normal	Normal	Normal	<-3SD	SAM	1	BEFORE 8 DAYS	0.1	0	0	3	4KG	3
1249	4Y-1M	2--5	0	93	13.3	Normal	Normal	<-2SD TO -3SD	MS	NORMAL	NORMAL	1	3M	0.1	0	0	3	2.5	2
1250	1 YEAR	0--2	1	60	4.1	<-3SD	SUW	<-3SD	SS	<-3SD	SAM	1	BEFORE 15 DAYS	1.4	1	0	3	2.25	3
1252	3Y-11M	2--5	0	99	14.7	Normal	Normal	Normal	Normal	NORMAL	NORMAL	2	3Y-9M	0.1	0	0	2	3.5	4
1253	7M	0--2	0	64	6.105	<-2SD TO -3SD	MUW	<-2SD TO -3SD	MS	<-2SD	MAM	1	1.5M	0.4	0	0	2	2.2	3
1254	3Y-9M	2--5	0	89	10.4	<-3SD	SUW	<-3SD	SS	<-2SD	MAM	1	15D	0.4	0	1	1	?	4
1255	1Y-3M	0--2	1	70	6.9	<-2SD TO -3SD	MUW	<-2SD TO -3SD	MS	<-2SD	MAM	1		0.2	0	0	3	2.2	2
1256	2Y-10M	2--5	1	83	8.9	<-3SD	SUW	<-2SD TO -3SD	MS	<-2SD	MAM	1	2Y	0.1	0	0	2	2.5	3
1257	3Y-10M	2--5	1	89	10.15	<-3SD	SUW	<-2SD TO -3SD	MS	<-2SD	MAM	1	1D	0.1	0	0	1	1.75	2
1258	9M	0--2	0	73	8.75	Normal	Normal	Normal	Normal	NORMAL	NORMAL	1	8M	0.6	0	0	3	4.5	3
1259	8M	0--2	0	67	7.79	Normal	Normal	Normal	Normal	NORMAL	NORMAL	1	1.5M	0.4	0	0	2	3.2	4
1260	4Y-8M	2--5	1	87	10.6	<-3SD	SUW	<-3SD	SS	NORMAL	NORMAL	1	4Y	0.4	0	0	1	2.5	1
1262	2M	0--2	0	54	2.85	<-3SD	SUW	<-3SD	SS	<-3SD	SAM	1	1M-15D	0.1	0	0	3	3.5	1
1263	3M	0--2	0	64	6	Normal	Normal	>2SD	TALL	<-2SD	MAM	4	1.5M	0.1	0	1	1	3.5	3
1264	4Y	2--5	1	98	14.35	Normal	Normal	Normal	Normal	NORMAL	NORMAL	4	3M	0.1	0	0	1	3.5	3
1265	22D	0--2	0	52	3.65	Normal	Normal	>2SD	TALL	NORMAL	NORMAL	1	5 MONTH IN PREGENCY	0.6	0	0	1		3
1266	1Y-2M	0--2	0	80	8.3	Normal	Normal	Normal	Normal	<-2SD	MAM	1	1D	0.1	0	0	1	3	4
1267	4Y-6M	2--5	0	96	11.3	<-3SD	SUW	<-2SD TO -3SD	MS	<-3SD	SAM	1		0.1	0	0	3	3.5	4
1268	28D	0--2	1	54	4.2	>2SD	OVERWEIGHT	>2SD	TALL	NORMAL	NORMAL	1	25D	0.2	0	0	3	3.5	4
1269	8D	0--2	0	48	2.7	Normal	Normal	Normal	Normal	NORMAL	NORMAL	1	7 MONTH IN PREGENCY	1.3	1	1	3	2.665	3
1270	8M	0--2	1	71	8.5	Normal	Normal	Normal	Normal	NORMAL	NORMAL	1	IN 5 MONTH IN PREGENCY	0.2	0	0	3	2.25	4
1271	2Y-6M	2--5	1	86	9.65	<-2SD TO -3SD	MUW	Normal	Normal	<-2SD	MAM	4	2M	0.2	0	0	3	1.2	3
1272	1M-10D	0--2	0	53	3.4	<-2SD TO -3SD	MUW	Normal	Normal	<-2SD	MAM	2	BEFORE 2 WEEK	0.1	0	0	3	2.5	3
1273	3Y-3M	2--5	0	93	12.3	Normal	Normal	Normal	Normal	NORMAL	NORMAL	1	2M	0.1	0	0	1	2.75	4
1274	20D	0--2	1	55	3.75	>2SD	OVERWEIGHT	>2SD	TALL	<-2SD	MAM	1	10D	0.1	0	0	3	3KG	4
1275	2Y-3M	2--5	0	78	9.55	<-2SD TO -3SD	MUW	<-3SD	SS	NORMAL	NORMAL	1	3M	1.1	1	0	1	2.5	3
1276	4M	0--2	0	63	5.3	<-2SD TO -3SD	MUW	Normal	Normal	<-3SD	SAM	1	1D	0.6	0	0	3	3.5	3
1277	1M	0--2	0	57	3.5	Normal	Normal	>2SD	TALL	<-3SD	SAM	1	1 WEEK	0.2	0	0	3	2.3	3
1278	1Y-8M	0--2	0	82	8.7	<-2SD TO -3SD	MUW	Normal	Normal	<-2SD	MAM	2	2Y-7M	0.1	0	0	3	3KG	3
1279	8M	0--2	0	73	6.44	<-2SD TO -3SD	MUW	>2SD	TALL	<-3SD	SAM	1	2M	0.1	0	0	1	2.25	3
1280	5Y-4M	5--6	0	98	14.5	<-2SD TO -3SD	MUW	<-2SD TO -3SD	MS	NORMAL	NORMAL	1	3M	0.1	0	0	3	2KG	4
1281	3M	0--2	1	58	2.8	<-3SD	SUW	Normal	Normal	<-3SD	SAM	1		0.2	0	0	3	3.2	4
1282	9D	0--2	0	45	1.6	<-3SD	SUW	<-2SD TO -3SD	MS	<-3SD	SAM	1	9D	0.4	0	0	3	1.3	3
1290	8M	0--2	1	72	6.81	Normal	Normal	>2SD	TALL	<-2SD	MAM	1	15D	0.1	0	1	1	2.2	3
1291	4Y-3M	2--5	0	62	10.7	<-3SD	SUW	<-3SD	SS	<-3SD	SAM	2	4Y	0.1	0	0	3	3KG	3
1293	6M	0--2	0	68	6.101	<-2SD TO -3SD	MUW	Normal	Normal	<-3SD	SAM	1	4M	0.1	0	0	3	2.7	3
1295	1M-5D	0--2	1	55	3	<-2SD TO -3SD	MUW	Normal	Normal	<-3SD	SAM	1		0.1	0	1	3	2.6
1296	11D	0--2	0	53	2.9	Normal	Normal	>2SD	TALL	<-3SD	SAM	1	2D	0.1	0	0	3	2.9KG	4
1297	3Y-9M	2--5	1	83	10.7	<-2SD TO -3SD	MUW	<-3SD	SS	NORMAL	NORMAL	1	4M	0.6	0	0	3	2.25	2
1298	2M	0--2	1	56	3.4	<-3SD	SUW	Normal	Normal	<-3SD	SAM	1	20D	0.1	0	0	1	3KG	3
1299	2Y-3M	2--5	1	70	6.75	<-3SD	SUW	<-3SD	SS	<-2SD	MAM	1	1Y	0.2	0	0	3	890	4
1300	2Y-3M	2--5	1	79	10	Normal	Normal	<-2SD TO -3SD	MS	NORMAL	NORMAL	1	1Y	0.6	0	0	3	1.6	3
1301	5Y-5M	5--6	1	107	14.5	Normal	Normal	Normal	Normal	NORMAL	NORMAL	1	2Y	0.1	0	0	3	3.5KG	3
1302	3M	0--2	0	59	4.42	<-3SD	SUW	Normal	Normal	<-3SD	SAM	1	10D	0.1	0	1	3	2.5	3
1303	5Y-9M	2--5	0	105	12.2	<-2SD TO -3SD	MUW	Normal	Normal	<-3SD	SAM	1	6M	0.1	0	0	3	2KG	2
1304	9M	0--2	0	67	7.34	Normal	Normal	<-2SD TO -3SD	MS	NORMAL	NORMAL	1	1M	0.1	0	0	3	3KG	4
1305	9M	0--2	1	59	4.7	<-3SD	SUW	<-3SD	SS	<-2SD	MAM	1	6M	0.2	0	0	3	1.5KG	4
1308	3M	0--2	0	58	4.32	<-3SD	SUW	Normal	Normal	<-3SD	SAM	1	2M	0.1	0	0	1	2.5	3
1309	4Y-4M	2--5	0	88	9.8	<-3SD	SUW	<-3SD	SS	<-3SD	SAM	1	3Y	0.1	0	1	3	2.5	4
1311	1Y-9M	0--2	0	67	6.315	<-3SD	SUW	<-3SD	MS	<-2SD	MAM	1	3D	1.6	1	0	3	3.5	4
1312	4Y-3M	2--5	1	98	9.7	<-3SD	SUW	Normal	Normal	<-3SD	SAM	1	4Y-3M	0.2	0	0	3	1.5	3
1313	1M-15D	0--2	1	50	2.75	<-3SD	SUW	<-3SD	SS	<-2SD	MAM	1	1M	0.1	0	0	3	2KG	3
1314	4M	0--2	1	54	3.36	<-3SD	SUW	<-3SD	SS	<-2SD	MAM	1	22	1.4	1	0	3	?	4
1315	1Y 2M	0--2	0	71	7.8	<-2SD TO -3SD	MUW	<-2SD TO -3SD	MS	NORMAL	NORMAL	2	1Y 1M	0.1	0	0	1	2.5	4
1316	5M	0--2	0	67	7.9	Normal	Normal	Normal	Normal	NORMAL	NORMAL	1		0.6	0	0	3	3.15	4
1317	6D	0--2	1	51	3.1	Normal	Normal	Normal	Normal	NORMAL	NORMAL	1		0.2	0	0	3	3.3	3
1318	4 M	0--2	0	69	15	>2SD	OVERWEIGHT	>2SD	TALL	>3SD	OVERNOURISHED	1	BEFORE 8 DAYS	0.1	0	1	3	1.9	2
1319	8 M	0--2	0	71	6.1	<-3SD	SUW	Normal	Normal	<-3SD	SAM	1	4D	0.1	0	0	1	3.7	4
1320	3M-25D	0--2	0	69	3.8	<-3SD	SUW	>2SD	TALL	<-3SD	SAM	1	28D	0.1	0	0	1	2.9	4
1321	2Y	2--5	1	74	7.3	<-3SD	SUW	<-3SD	SS	<-2SD	MAM	1	1.5Y	0.4	0	0	2	1	4
1322	2Y-6M	2--5	0	78.5	8.34	<-3SD	SUW	<-3SD	SS	NORMAL	NORMAL	2	BEFORE 15 D	1.1	1	0	3	3.5	4
1323	4Y-10M	2--5	0	93	11.6	<-3SD	SUW	<-3SD	SS	<-2SD	MAM	1	4Y-8M	0.1	0	0	3	2.75	4
1324	2Y-8M	2--5	1	89	10.4	Normal	Normal	Normal	Normal	<-2SD	MAM	1	7D	0.1	0	0	1	2.5	3
1325	8M	0--2	0	66	6.3	<-2SD TO -3SD	MUW	<-2SD TO -3SD	MS	<-2SD	MAM	4	5 MONTH IN PREGENCY	1.6	1	0	3	3KG	4
1326	11D	0--2	0	51	3.1	Normal	Normal	Normal	Normal	NORMAL	NORMAL	1		0.2	0	0	3	2.75	2
1328	4 Y-2M	2--5	1	95	12.7	Normal	Normal	<-2SD TO -3SD	MS	NORMAL	NORMAL	2	1Y	1.1	1	0	1	1.5	4
1329	30 D	0--2	0	51	3.4	Normal	Normal	Normal	Normal	NORMAL	NORMAL	1		0.4	0	0	3	3.25	4
1331	2Y 2M	2--5	0	89	12.3	Normal	Normal	Normal	Normal	NORMAL	NORMAL	1	2Y 1M	0.2	0	0	1	2.5
1332	05 M	0--2	0	63	5.79	<-2SD TO -3SD	MUW	Normal	Normal	<-2SD	MAM	1	2M	0.2	0	0	3	2.5	3
1333	02Y 05M	2--5	1	84	10.5	Normal	Normal	Normal	Normal	NORMAL	NORMAL	1	6M	0.6	0	0	3	3	4
1334	29D	0--2	0	51	2.6	Normal	Normal	Normal	Normal	<-3SD	SAM	1	1D	0.1	0	0	1	2.5	4
1335	06D	0--2	1	50	2.885	Normal	Normal	Normal	Normal	NORMAL	NORMAL	1	6D	0.2	0	0	3	2.9	3
1336	18D	0--2	0	50	3.7	Normal	Normal	Normal	Normal	NORMAL	NORMAL	1	5D	0.2	0	0	3	2.9	4
1337	1Y-5M	0--2	0	79	9.9	Normal	Normal	Normal	Normal	NORMAL	NORMAL	2	4M	0.6	0	0	3	2.5	2
1338	10M	0--2	1	72	8	Normal	Normal	Normal	Normal	NORMAL	NORMAL	1	10D	0.1	0	0	1	3KG	4
1339	3Y-3M	0--2	1	90	9.7	<-3SD	SUW	Normal	Normal	<-3SD	SAM	1	6M	0.1	0	0	1	2.75	3
1340	1M	0--2	1	55	3.65	Normal	Normal	Normal	Normal	<-2SD	MAM	1	1M	0.1	0	0	1	2.9	3
1342	2Y 07M	2--5	1	78	8.7	<-3SD	SUW	<-3SD	SS	NORMAL	NORMAL	1	2Y	0.6	0	0	3	1.7	4
1343	2M	0--2	1	51	3.3	<-3SD	SUW	<-3SD	SS	NORMAL	NORMAL	1	1M	0.1	0	0	1	2.5	3
1344	7M	0--2	1	64	5.4	<-2SD TO -3SD	MUW	Normal	Normal	<-2SD	MAM	1	4M	0.1	0	0	1	2.8	4
1345	4M	0--2	0	46	1.975	<-3SD	SUW	<-3SD	SS	<-3SD	SAM	4	4M	1.4	1	0	3	1.1	3
1346	1Y-8M	0--2	0	83	10.5	Normal	Normal	Normal	Normal	NORMAL	NORMAL	1		0.6	0	0	3	3.5	3
1347	5 M	0--2	0	55.5	3.8	<-3SD	SUW	<-3SD	SS	<-2SD	MAM	1	7D	0.1	0	1	1	2.5	3
1348	2M	0--2	0	59	4.3	<-2SD TO -3SD	MUW	Normal	Normal	<-3SD	SAM	1	1.5M	0.1	0	0	1	3	4
1349	4Y 6M	2--5	1	96	10.8	<-3SD	SUW	<-2SD TO -3SD	MS	<-3SD	SAM	1	22D	0.1	0	0	3	2.5	3
1351	1M	0--2	1	55	4.3	Normal	Normal	Normal	Normal	NORMAL	NORMAL	1	2D	0.2	0	0	3	3.4	2
1352	1Y-3M	0--2	1	80	8.25	Normal	Normal	Normal	Normal	NORMAL	NORMAL	1	6M	0.2	0	0	3	3.5	3
1354	3Y 04M	2--5	0	90	13.7	Normal	Normal	<-2SD TO -3SD	MS	NORMAL	NORMAL	1		0.4	0	0	3	3.3	4
1355	1Y 8M	0--2	1	63	5.1	<-3SD	SUW	<-3SD	SS	<-3SD	SAM	1	2D	0.1	0	0	3	2	3
1356	4D	0--2	0	49	2.7	Normal	Normal	Normal	Normal	NORMAL	NORMAL	1	7 MONTH IN PREGENCY	0.1	0	0	3	3.25	4
1357	1Y-11M	0--2	0	76	7.5	<-3SD	SUW	<-3SD	SS	<-3SD	SAM	1	2M	0.1	0	0	1	2.5	4
1358	2M	0--2	1	51	2.94	<-3SD	SUW	<-3SD	SS	NORMAL	NORMAL	1	1D	0.4	0	0	1	1.4	3
1359	3M	0--2	1	52	2.9	<-3SD	SUW	<-3SD	SS	<-3SD	SAM	1	1WEEK	0.1	0	0	1	2.5	3
1360	15 D	0--2	0	48	3.335	Normal	Normal	Normal	Normal	>1SD	OVERNOURISHED	1	1D	0.2	0	0	3	2.9	4
1361	11M	0--2	1	69	5.65	<-3SD	SUW	Normal	Normal	<-3SD	SAM	1	8M	0.1	0	0	1	2.5	2
1362	3Y-3M	0--2	1	87	10	<-2SD TO -3SD	MUW	<-2SD TO -3SD	MS	<-2SD	MAM	4	2.5 Y	0.1	0	0	2	2.5	4
1363	4D	0--2	0	52	3.19	Normal	Normal	>2SD	TALL	NORMAL	NORMAL	1		0.2	0	0	3	3.4	3
1364	6M 20 D	0--2	0	64	6.45	<-2SD TO -3SD	MUW	<-2SD TO -3SD	MS	NORMAL	NORMAL	1	6M	0.4	0	0	2	2.5	4
1365	02M	0--2	1	51	2.8	<-3SD	SUW	<-3SD	SS	<-3SD	SAM	1	5D	1.4	1	1	3	2.8	3
1366	3 Y-4M	2--5	1	84	8.2	<-3SD	SUW	<-3SD	SS	<-3SD	SAM	1	3Y-3M	1.8	1	0	1	1.5	3
1367	2D	0--2	1	50	3.1	Normal	Normal	Normal	Normal	NORMAL	NORMAL	1	IN 5 TH MONTH PREGENCY	0.1	0	0	3	3KG	4
1368	9M	0--2	1	66	5.61	<-3SD	SUW	Normal	Normal	<-3SD	SAM	1	4M	0.1	0	0	1	3.4	4
1369	4M	0--2	1	54	3.2	<-3SD	SUW	<-3SD	SS	<-3SD	SAM	1	15D	0.1	0	0	1	2.5	3
1370	4Y-5M	2--5	1	94	12.75	<-2SD TO -3SD	MUW	<-2SD TO -3SD	MS	NORMAL	NORMAL	1	8M	1.6	1	0	2	2.6	3
1371	2Y-10M	2--5	1	90	10.85	Normal	Normal	Normal	Normal	NORMAL	NORMAL	1	2Y	0.2	0	0	2	2.5	3
1373	4Y-4M	2--5	0	100	14.55	Normal	Normal	Normal	Normal	NORMAL	NORMAL	1	1Y-6M	0.1	0	0	3	3KG	4
1374	4M	0--2	0	66	5.8	Normal	Normal	Normal	Normal	<-3SD	SAM	2	2M	1.4	1	0	1	4.5	3
1375	4M	0--2	1	58	5.4	Normal	Normal	Normal	Normal	NORMAL	NORMAL	1	3D	0.1	0	0	3	3	4
1376	7 M	0--2	0	66	6.3	<-2SD TO -3SD	MUW	Normal	Normal	<-2SD	MAM	1	7 MONTH IN PREGENCY	0.1	0	0	3	2.45	4
1377	16D	0--2	0	49	3.3	Normal	Normal	Normal	Normal	NORMAL	NORMAL	1	4D	0.1	0	1	3	3	3
1380	2M	0--2	0	56	4.3	<-2SD TO -3SD	MUW	<-2SD TO -3SD	MS	NORMAL	NORMAL	3	20D	0.1	0	0	1	2.9	2
1381	1Y-7M	0--2	0	69	6.6	<-3SD	SUW	<-3SD	SS	<-2SD	MAM	1	15D	0.3	0	0	3	2	4
1382	09D	0--2	1	51	3.75	>2SD	OVERWEIGHT	Normal	Normal	NORMAL	NORMAL	1	5 MONTH IN PREGENCY	0.2	0	0	3	3.5KG	4
1383	1M-10D	0--2	1	54	3.8	Normal	Normal	Normal	Normal	NORMAL	NORMAL	1		0.2	0	0	3	2.8	3
1384	3Y-5M	2--5	1	90	12.75	Normal	Normal	<-2SD TO -3SD	MS	NORMAL	NORMAL	1	2D	0.1	0	0	3	3.465	4
1385	3M	0--2	0	63	4.4	<-3SD	SUW	Normal	Normal	<-3SD	SAM	1	3M	0.1	0	1	1	3.2	3
1386	4M	0--2	0	67	5.18	<-2SD TO -3SD	MUW	>2SD	TALL	<-3SD	SAM	1	2D	0.1	0	0	3	2.9	4
1387	6M	0--2	1	56	3.3	<-3SD	SUW	<-3SD	SS	<-3SD	SAM	1	1.5M	0.1	0	0	3	2.5	3
1388	06M	0--2	1	59	4.1	<-3SD	SUW	<-2SD TO -3SD	MS	<-3SD	SAM	1	2M	0.2	0	0	3	2.5	3
1389	29D	0--2	1	52	2.8	Normal	Normal	>2SD	TALL	<-3SD	SAM	1	5D	0.4	0	0	3	2.5	4
1391	11D	0--2	0	42	1.74	<-3SD	SUW	<-3SD	SS	<-3SD	SAM	1		0.2	0	0	3	1.64	3
1393	1Y 10M	0--2	0	82	7.9	<-3SD	SUW	Normal	Normal	<-3SD	SAM	1	6M	0.1	0	0	3	2.4	4
1394	4Y 1M	2--5	0	91	12.9	Normal	Normal	<-3SD	SS	NORMAL	NORMAL	1	1M	0.1	0	0	3	3	3
1395	8M	0--2	0	64	6.7	<-2SD TO -3SD	MUW	<-3SD	SS	NORMAL	NORMAL	1	1.5M	0.1	0	0	3	2KG	3
1396	5Y 2M	5--6	1	94	12	<-3SD	SUW	<-3SD	SS	NORMAL	NORMAL	1	1Y	0.2	0	0	3	3	4
1397	1M-20D	0--2	0	52	3.1	<-3SD	SUW	<-3SD	SS	<-2SD	MAM	4	1M	1.2	1	0	1	2.5	4
1398	1Y-8M	0--2	0	78	8.5	<-2SD TO -3SD	MUW	<-2SD TO -3SD	MS	<-2SD	MAM	1	15D	0.1	0	0	1	4.75	3
1399	3M	0--2	1	58	3.8	<-3SD	SUW	Normal	Normal	<-3SD	SAM	3	2M-20D	1.1	1	0	3	2.6	4
1400	1M	0--2	1	56	4.6	Normal	Normal	>2SD	TALL	NORMAL	NORMAL	1		0.2	0	0	3	3.75	4
1401	1Y-7M	0--2	0	74	7.5	<-3SD	SUW	<-3SD	SS	<-2SD	MAM	2	1Y-5M	0.1	0	0	3	3KG	3
1402	5M	0--2	1	62	4.14	<-3SD	SUW	Normal	Normal	<-3SD	SAM	2	2M	1.1	1	0	3	2.3	3
1403	3Y 11M	2--5	1	92	11.7	<-2SD TO -3SD	MUW	<-2SD TO -3SD	MS	NORMAL	NORMAL	1	9M	0.1	0	0	3	2.5	4
1404	06M	0--2	1	62	4.1	<-3SD	SUW	Normal	Normal	<-3SD	SAM	2	20D	1.4	1	0	1	3KG	2
1405	05M	0--2	0	66	6.63	Normal	Normal	Normal	Normal	NORMAL	NORMAL	1	2D	0.2	0	0	3	2.7	4
1406	4Y 5M	2--5	1	95	13.8	Normal	Normal	<-2SD TO -3SD	MS	NORMAL	NORMAL	4	4Y-4M	1.1	1	0	1	2.5	4
1407	2M	0--2	1	48	4.1	Normal	Normal	<-3SD	SS	NORMAL	NORMAL	1	7D	0.1	0	0	1	2.8	4
1408	24D	0--2	1	55	3.9	>2SD	OVERWEIGHT	>2SD	TALL	NORMAL	NORMAL	1		0.2	0	0	3	3.5	4
1410	6D	0--2	1	44	1.76	<-3SD	SUW	<-2SD TO -3SD	MS	<-3SD	SAM	1	6d	0.2	0	0	3	1.795	4
1411	2M 8D	0--2	0	59	5.1	Normal	Normal	Normal	Normal	NORMAL	NORMAL	1	2M	0.6	0	0	3	3.5	4
1412	4Y 8M	2--5	1	108	17.5	Normal	Normal	Normal	Normal	NORMAL	NORMAL	1	2M-15D	0.1	0	0	3	2	4
1413	3Y	2--5	0	82	8.7	<-3SD	SUW	<-3SD	SS	<-3SD	SAM	1	3Y	0.1	0	1	3	3	3
1414	03M	0--2	0	61	4.5	<-2SD TO -3SD	MUW	Normal	Normal	<-3SD	SAM	1	4D	1.2	1	0	3	2.9	4
1415	2M 8D	0--2	0	55	3.5	<-3SD	SUW	<-2SD TO -3SD	MS	<-3SD	SAM	1	1WK	0.2	0	0	3	1.9	2
1416	1M 19D	0--2	0	57.5	3.95	<-2SD TO -3SD	MUW	Normal	Normal	<-3SD	SAM	1	1M	1.4	1	0	3	3KG	4
1417	04M 10D	0--2	1	56	3.4	<-3SD	SUW	<-2SD TO -3SD	MS	<-3SD	SAM	1	4M	1.4	1	1	3	2.75	4
1418	5D	0--2	0	55	2.2	<-2SD TO -3SD	MUW	>2SD	TALL	<-3SD	SAM	1	7 MONTH IN PREGENCY	1.2	1	0	3	2.2	3
1419	1Y-6M	0--2	0	76	7.7	<-3SD	SUW	<-2SD TO -3SD	MS	<-2SD	MAM	1	1.5 MONTH	1.1	1	0	3	2.8	3
1420	1M	0--2	0	55	4.01	Normal	Normal	Normal	Normal	NORMAL	NORMAL	1	BEFORE 3 DAYAS	0.2	0	0	1	2.7	4
1422	2Y-7M	2--5	1	80.5	10.6	Normal	Normal	<-3SD	SS	NORMAL	NORMAL	1	11M	0.2	0	0	3	2	4
1423	2Y	2--5	1	87	13.3	>2SD	OVERWEIGHT	Normal	Normal	NORMAL	NORMAL	1	6M	0.4	0	0	3	3.4	3
1424	1M-15D	0--2	0	52.5	3.7	<-3SD	SUW	<-3SD	SS	NORMAL	NORMAL	1	1M	1.4	1	1	1	2.5	4
1425	1M	0--2	0	51	3.78	Normal	Normal	Normal	Normal	NORMAL	NORMAL	1	1M	0.1	0	0	3	3.5	3
1426	10M	0--2	1	66	6	<-2SD TO -3SD	MUW	<-2SD TO -3SD	MS	<-2SD	MAM	1	9M	0.2	0	0	3	108	3
1427	5Y-5M	5--6	1	101	14.1	<-2SD TO -3SD	MUW	<-2SD TO -3SD	MS	NORMAL	NORMAL	2	3M	1.3	1	0	3	1.5	3
1428	6D	0--2	0	48	2	<-3SD	SUW	Normal	Normal	<-3SD	SAM	1	6D	0.2	0	0	3	2.22	3
1429	8M	0--2	1	64	4.9	<-3SD	SUW	<-2SD TO -3SD	MS	<-3SD	SAM	1	1M 15D	0.1	0	0	1	3.154	4
1430	3Y-2M	2--5	0	89	9.9	<-3SD	SUW	<-2SD TO -3SD	MS	<-3SD	SAM	1	1M	0.1	0	0	3	2.5	4
1431	4Y-3M	2--5	1	92	11	<-3SD	SUW	<-2SD TO -3SD	MS	<-2SD	MAM	1	BEFORE 8 DAYS	0.4	0	0	2	1.8	3
1432	4M	0--2	0	59	4.8	<-3SD	SUW	<-2SD TO -3SD	MS	<-2SD	MAM	3	3M	0.2	0	0	3	2KG	3
1433	4Y-8M	2--5	0	106	14.5	Normal	Normal	Normal	Normal	<-2SD	MAM	1	3M	0.1	0	0	3	2.7	4
1435	2D	0--2	1	48	2.8	Normal	Normal	Normal	Normal	NORMAL	NORMAL	1	2D	0.4	0	0	3	2.1	3
1436	2Y-8M	2--5	1	85	10.1	<-2SD TO -3SD	MUW	Normal	Normal	NORMAL	NORMAL	1	6M	0.1	0	0	3	2.7	3
1437	8M	0--2	0	67	6.9	<-2SD TO -3SD	MUW	Normal	Normal	NORMAL	NORMAL	1	2M	0.6	0	0	3	2.5	4
1439	7 M	0--2	0	64	6.5	<-2SD TO -3SD	MUW	<-2SD TO -3SD	MS	NORMAL	NORMAL	1	7M	0.1	0	0	3	3KG	3
1440	3M	0--2	0	59	4.7	<-2SD TO -3SD	MUW	Normal	Normal	<-2SD	MAM	2	2M-15D	1.4	1	1	1	3KG	3
1441	9D	0--2	1	51	2.4	<-2SD TO -3SD	MUW	Normal	Normal	<-3SD	SAM	1	5 MONTH IN PREGENCY	0.6	0	0	3	2.2	3
1443	4D	0--2	1	45	2.6	Normal	Normal	<-2SD TO -3SD	MS	NORMAL	NORMAL	1	IN 7 MONTH PREGENCY	0.1	0	0	3	2.5	3
1444	7M-20D	0--2	0	61.5	4.2	<-3SD	SUW	<-3SD	SS	<-3SD	SAM	1	7M	1.6	1	0	3	2.75	2
1445	1Y-10M	0--2	0	78	9.6	Normal	Normal	<-2SD TO -3SD	MS	NORMAL	NORMAL	1	15D	0.1	0	0	3	2.75	3
1446	22D	0--2	0	49	3.13	Normal	Normal	Normal	Normal	NORMAL	NORMAL	1	22D	0.2	0	0	3	2.5	3
1447	2Y-8M	2--5	0	85	10.44	<-2SD TO -3SD	MUW	<-2SD TO -3SD	MS	NORMAL	NORMAL	1	9M	1.2	1	0	3	3.5	4
1448	2Y-2M	2--5	1	84	10.45	Normal	Normal	Normal	Normal	NORMAL	NORMAL	1	1M 15D	0.1	0	0	3	2.75	2
1449	9M	0--2	0	76	8.77	Normal	Normal	>2SD	TALL	NORMAL	NORMAL	1	9M	0.1	0	0	3	3.25	4
1451	5M	0--2	0	63	4.6	<-3SD	SUW	Normal	Normal	<-3SD	SAM	1	1M-8D	0.1	0	1	3	3.25	4
1452	2Y-2M	2--5	1	73	7.5	<-3SD	SUW	<-3SD	SS	<-2SD	MAM	1	7M	0.1	0	1	3	2.5	4
1453	2M	0--2	0	59	3.7	<-3SD	SUW	Normal	Normal	<-3SD	SAM	1	1M-15D	0.1	0	1	3	2.5	4
1454	10M	0--2	0	74	8.6	Normal	Normal	Normal	Normal	NORMAL	NORMAL	2	22D	1.2	1	0	3	4KG	3
1455	2Y-8M	2--5	1	77	8.5	<-3SD	SUW	<-3SD	SS	NORMAL	NORMAL	1	2Y	0.4	0	1	3	2.6	4
1456	1M	0--2	0	53	3.4	<-2SD TO -3SD	MUW	Normal	Normal	<-2SD	MAM	1	1D	1.8	1	0	2	2.64	4
1457	3M--20D	0--2	0	59	5.105	<-2SD TO -3SD	MUW	<-2SD TO -3SD	MS	NORMAL	NORMAL	2	3M	1.1	1	0	1	3.5
1458	1M-26D	0--2	1	56	4.4	Normal	Normal	Normal	Normal	NORMAL	NORMAL	2	15D	0.2	0	0	3	3.75	4
1459	17D	0--2	0	50	3.565	Normal	Normal	Normal	Normal	NORMAL	NORMAL	1	8 MONTH IN PREGENCY	1.7	1	0	3	3KG	4
1460	04M	0--2	1	51	3.045	<-3SD	SUW	<-3SD	SS	<-2SD	MAM	1	3M	0.1	0	0	3	1.5KG	4
1461	2M	0--2	0	57	4.075	<-2SD TO -3SD	MUW	Normal	Normal	<-2SD	MAM	1	42 DAYS	1.2	1	0	3	2.75	3
1462	1M	0--2	0	59	4.335	Normal	Normal	>2SD	TALL	<-3SD	SAM	2	25D	0.1	0	0	3	3.75	4
1463	1Y 5M	0--2	0	72	4.6	<-3SD	SUW	<-3SD	SS	<-3SD	SAM	2	45DAYS	0.1	0	0	3	2.6	4
1464	3Y 8M	2--5	1	101	14.5	Normal	Normal	Normal	Normal	NORMAL	NORMAL	1	1MONTH BEFORE(BUT WHEN HER MOTHER WAS PREGNANT IN NINE MONTHS DR. TOLD HOLE IN THE HEART )	1.1	1	0	3	3.2	3
1465	4Y 10M	2--5	1	94	11.8	<-3SD	SUW	<-3SD	SS	NORMAL	NORMAL	1	1.5 YRS	0.2	0	0	3	2.4	4
1466	1Y 5M	0--2	0	78	6.8	<-3SD	SUW	Normal	Normal	<-3SD	SAM	1	5 MONTHS	0.2	0	0	3	2.5	4
1467	5Y 10 M	5--6	1	110	19.5	Normal	Normal	Normal	Normal	NORMAL	NORMAL	1		0.2	0	0	3	1.5	3
1468	6M	0--2	0	60	3.575	<-3SD	SUW	<-3SD	SS	NORMAL	NORMAL	1	3M	1.4	1	1	1	?	4
1469	8D	0--2	1	48	2.4	<-2SD TO -3SD	MUW	Normal	Normal	<-2SD	MAM	1	3D	0.6	0	0	2	2.2	3
1470	1M	0--2	0	50	3	<-2SD TO -3SD	MUW	<-2SD TO -3SD	MS	NORMAL	NORMAL	1	5D	0.1	0	0	3	1.335	4
1471	1M	0--2	0	53	3.815	Normal	Normal	Normal	Normal	NORMAL	NORMAL	1	12D	0.3	0	0	2	2.94	3
1472	8M	0--2	0	71	7.45	Normal	Normal	Normal	Normal	NORMAL	NORMAL	1	12D	0.2	0	0	3	2.6	3
1473	3M-15D	0--2	1	59	5.7	Normal	Normal	Normal	Normal	NORMAL	NORMAL	1	10D	0.4	0	0	2	3.2	3
1474	10M	0--2	0	69	5.65	<-3SD	SUW	Normal	Normal	<-3SD	SAM	4	1.5M	0.2	0	1	3	2.75	2
1475	1Y-1M	0--2	0	79	8.7	Normal	Normal	Normal	Normal	<-2SD	MAM	1	6D	0.1	0	0	3	3.8	2
1476	4M-29D	0--2	0	70	6	<-2SD TO -3SD	MUW	>2SD	TALL	<-3SD	SAM	1	3M	0.1	0	0	1	3	4
1477	1M	0--2	1	57	4.2	Normal	Normal	>2SD	TALL	<-2SD	MAM	1	26D	1.1	1	0	3	3.25	3
1478	6M	0--2	1	62	5.1	<-3SD	SUW	Normal	Normal	<-2SD	MAM	1	6M	0.1	0	0	3	3.5	2
1479	4D	0--2	1	47	2.6	Normal	Normal	Normal	Normal	NORMAL	NORMAL	1	2D	0.1	0	0	3	2.8	4
1480	4M	0--2	0	62	5.8	Normal	Normal	Normal	Normal	NORMAL	NORMAL	1	BEFORE 2 DAYS	1.4	1	1	1	2.5	3
1481	3M	0--2	1	57	2.9	<-3SD	SUW	Normal	Normal	<-3SD	SAM	1	2M-15D	0.1	0	0	1	2.7	4
1482	3Y-1M	2--5	1	85	11.4	Normal	Normal	<-2SD TO -3SD	MS	NORMAL	NORMAL	1	7D	1.1	1	0	1	2.7	4
1483	1Y-6M	0--2	0	75	6.13	<-3SD	SUW	<-2SD TO -3SD	MS	<-3SD	SAM	1	8D	0.2	0	0	3	2.5	2
1484	2M	0--2	0	61	6.6	Normal	Normal	>2SD	TALL	NORMAL	NORMAL	2	1M 15D	0.6	0	0	3	3KG	3
1485	26D	0--2	0	44	1.82	<-3SD	SUW	<-3SD	SS	<-3SD	SAM	1	4D	1.1	1	0	3	2KG	4
1486	8M	0--2	0	61	4.6	<-3SD	SUW	<-3SD	SS	<-3SD	SAM	1	7 M	0.2	0	0	3	2.745	3
1487	20D	0--2	1	50	2.7	Normal	Normal	Normal	Normal	<-2SD	MAM	1	1D	1.1	1	0	3	2.4	3
1488	1M-10D	0--2	0	56	3.3	<-2SD TO -3SD	MUW	Normal	Normal	<-3SD	SAM	1	1M	0.2	0	1	3	3.313	4
1490	21D	0--2	0	49	3.1	Normal	Normal	Normal	Normal	NORMAL	NORMAL	1		0.2	0	0	3	2KG	4
1491	9M	0--2	1	66	6.7	Normal	Normal	Normal	Normal	NORMAL	NORMAL	1	5 MONTH IN PREGENCY	1.1	1	0	3	3.5	3
1492	5M	0--2	1	67	6.4	Normal	Normal	>2SD	TALL	NORMAL	NORMAL	1		0.2	0	0	3	2.5	3
1493	9M	0--2	0	72	8	Normal	Normal	Normal	Normal	NORMAL	NORMAL	1	7M-15D	0.4	0	0	2	3.5	4
1494	3Y	2--5	1	86	12.6	Normal	Normal	<-2SD TO -3SD	MS	NORMAL	NORMAL	1	1Y -6M	1.4	1	0	3		4
1495	1Y-2M	0--2	1	75	8.5	Normal	Normal	Normal	Normal	NORMAL	NORMAL	1	6M	0.2	0	0	3	2.7	4
1496	4Y-3M	2--5	1	84	8.55	<-3SD	SUW	<-3SD	SS	<-3SD	SAM	1	2M	1.1	1	0	3	2.25	4
1497	2M	0--2	0	55	3.1	<-3SD	SUW	<-2SD TO -3SD	MS	<-3SD	SAM	1	10D	0.2	0	0	3	2KG	3
1498	2M	0--2	1	57	3.94	<-2SD TO -3SD	MUW	Normal	Normal	<-2SD	MAM	1	15D	0.2	0	0	3	2.2	4
1499	5M	0--2	1	61	4.46	<-3SD	SUW	Normal	Normal	<-3SD	SAM	1	4M	0.1	0	0	3	2.5	4
1500	1Y-7M	0--2	0	76.5	7.3	<-3SD	SUW	<-2SD TO -3SD	MS	<-3SD	SAM	1	BEFORE 1 DAY	0.4	0	0	2	2.5	3
1501	1Y-10M	0--2	0	83	10.3	Normal	Normal	Normal	Normal	NORMAL	NORMAL	1	BEFORE 1 DAY	1.2	1	0	3	4.5	3
1503	2Y-4M	2--5	0	82	10.4	Normal	Normal	<-2SD TO -3SD	MS	NORMAL	NORMAL	2	6M	0.4	0	0	2	3.5	4
1504	2Y-2M	2--5	0	86	9.7	<-2SD TO -3SD	MUW	Normal	Normal	<-2SD	MAM	1	2M	0.2	0	0	1	2.5	3
1505	3M	0--2	0	60	4.5	<-2SD TO -3SD	MUW	Normal	Normal	<-3SD	SAM	1	2M-15D	0.1	0	0	1	3KG	3
1506	29D	0--2	1	53	3.9	>2SD	OVERWEIGHT	>2SD	TALL	NORMAL	NORMAL	1	7 MONTH OF PREGANACY	0.2	0	0	3	3.5	3
1507	4M	0--2	1	59	4.7	<-2SD TO -3SD	MUW	Normal	Normal	<-2SD	MAM	1	3M	0.1	0	0	1	2.5	4
1508	1Y-7M	0--2	1	71	6.8	<-3SD	MUW	<-3SD	SS	<-2SD	MAM	1	BEFORE 2 WEEKS	1.1	1	0	1	1.25	3
1509	4Y-3M	2--5	0	95	11.95	<-2SD TO -3SD	MUW	<-2SD TO -3SD	MS	<-2SD	MAM	1	3Y	1.8	1	0	3	3	3
1510	22D	0--2	0	53	3.6	Normal	Normal	>2SD	TALL	NORMAL	NORMAL	1	5 MONTH IN PREGENCY	0.2	0	0	3	2.5	4
1511	1Y-9M	0--2	1	77.5	10.35	Normal	Normal	<-2SD TO -3SD	MS	NORMAL	NORMAL	1	4M	0.1	0	0	3	2.75	4
1512	2M	0--2	1	51	2.9	<-3SD	SUW	<-3SD	SS	<-2SD	MAM	1	BEFORE 2 DAYS	1.4	1	0	1	2.2	4
1513	4Y	2--5	1	92.5	12.4	Normal	Normal	<-2SD TO -3SD	MS	NORMAL	NORMAL	1	3Y-11M	1.1	1	0	1		3
1514	3Y-7M	2--5	1	84	11.25	<-2SD TO -3SD	MUW	<-3SD	SS	NORMAL	NORMAL	1	1Y	0.1	0	1	3	2.3	3
1515	4Y-1M	2--5	0	114	21.3	>2SD	OVERWEIGHT	>2SD	TALL	NORMAL	NORMAL	1	6M	0.1	0	0	1	3.5KG	3
1516	6M	0--2	0	70	8.53	Normal	Normal	>2SD	TALL	NORMAL	NORMAL	1	11D	0.1	0	1	1	2.9	4
1517	7D	0--2	1	42	2	<-3SD	SUW	<-3SD	SS	<-3SD	SAM	1	7D	0.1	0	0	3	1.6	3
1518	6M	0--2	0	67	5.835	<-2SD TO -3SD	MUW	Normal	Normal	<-3SD	SAM	1	5M	0.1	0	1	1	3.1	3
1519	6Y	5--6	0	112	17.25	Normal	Normal	Normal	Normal	NORMAL	NORMAL	2	4KG	0.6	0	0	3	4KG	3
1520	11M	0--2	1	66	4.4	<-3SD	SUW	<-2SD TO -3SD	MS	<-3SD	SAM	1	3M	1.1	1	0	1	3KG	4
1521	2M	0--2	1	56	4	Normal	Normal	Normal	Normal	<-2SD	MAM	1	BEFORE 8 DAYS	0.4	0	0	2	2.5	5
1522	5Y-6M	5--6	0	109	15.8	Normal	Normal	Normal	Normal	NORMAL	NORMAL	2	6M	0.1	0	0	1	2KG	3
1523	1D	0--2	0	45	2.3	<-2SD TO -3SD	MUW	<-2SD TO -3SD	MS	NORMAL	NORMAL	1	1D	0.6	0	0	3	2.4	3
1524	10M	0--2	0	74	7.3	<-2SD TO -3SD	MUW	Normal	Normal	<-3SD	SAM	4	3D	0.1	0	0	1	3.8	4
1525	5M	0--2	0	56	3.8	<-3SD	SUW	<-3SD	SS	<-3SD	SAM	1	4M-15D	0.1	0	0	3	2.5	4
1526	1Y-5M	0--2	1	70	5.5	<-3SD	SUW	<-3SD	SS	<-3SD	SAM	1	2M-15D	0.4	0	0	2	2.2	4
1527	7M	0--2	0	62	4.28	<-3SD	SUW	<-3SD	SS	<-3SD	SAM	1	3M	0.1	0	0	1	2.7	4
1528	1M-22D	0--2	0	49	2.19	<-3SD	SUW	<-3SD	SS	<-3SD	SAM	1	8 MONTH IN PREGENCY	1.2	1	0	3	1.8	3
1529	6M	0--2	0	63	5.3	<-3SD	SUW	<-2SD TO -3SD	MS	<-3SD	SAM	1	6M	0.1	0	1	1	3KG	3
1530	5Y-2M	5--6	0	98	12.45	<-3SD	SUW	<-2SD TO -3SD	MS	<-2SD	MAM	1		1.1	1	0	1	2KG	4
1531	2M-16D	0--2	0	55	3.395	<-3SD	SUW	<-3SD	SS	<-3SD	SAM	1	1M	0.1	0	0	1	3KG	4
1532	11M	0--2	0	70	6.5	<-3SD	SUW	Normal	Normal	<-3SD	SAM	2	10M-15D	0.1	0	0	1	2.5	4
1533	3Y-4M	2--5	1	95	13.4	Normal	Normal	Normal	Normal	NORMAL	NORMAL	1	BEFOR 3 DAYS	0.2	0	0	3	3KG	4
1534	5M	0--2	1	64	5.315	<-2SD TO -3SD	MUW	Normal	Normal	<-2SD	MAM	3	4M	0.1	0	0	1	2.9	3
1535	6M-6D	0--2	1	61	4.2	<-3SD	SUW	<-2SD TO -3SD	MS	<-3SD	SAM	1	6M	1.4	1	0	1	2.8	3
1536	7M	0--2	0	67	7	Normal	Normal	Normal	Normal	NORMAL	NORMAL	1	6M	0.6	0	0	3	3KG	3
1537	1Y-7M	0--2	1	75	7.3	<-3SD	MUW	<-2SD TO -3SD	MS	<-2SD	MAM	2	1Y	1.8	1	0	3	3.5	3
1538	8D	0--2	1	43	2.155	<-2SD TO -3SD	MUW	<-3SD	SS	<-3SD	SAM	1		0.2	0	0	3	2.5	3
1539	11M	0--2	1	75	8.4	Normal	Normal	Normal	Normal	NORMAL	NORMAL	1	3M	0.1	0	0	1	3KG	4
1540	2Y-6M	2--5	0	88	10.6	Normal	Normal	Normal	Normal	<-2SD	MAM	2	8M	0.1	0	0	1	3KG	4
1541	2Y-2M	0--2	1	73	7.6	<-3SD	SUW	<-3SD	SS	NORMAL	NORMAL	1	4M	0.6	0	0	1	3KG	4
1542	2M	0--2	0	64	4.6	Normal	Normal	>2SD	TALL	<-3SD	SAM	1	28D	0.1	0	0	3	3.5KG	4
1543	10M	0--2	0	59	6.6	<-3SD	SUW	<-3SD	SS	NORMAL	NORMAL	1	1D	0.1	0	0	3	2.25	3
1544	3Y-1M	2--5	1	85	9.25	<-3SD	SUW	<-2SD TO -3SD	MS	<-2SD	MAM	3	3M	0.1	0	0	3	2.5	3
1545	2Y-3M	2--5	0	83	10.45	Normal	Normal	<-2SD TO -3SD	MS	NORMAL	NORMAL	2	20D	0.1	0	0	3	4KG	3
1546	3M-28D	0--2	0	60	4.3	<-3SD	SUW	Normal	Normal	<-3SD	SAM	1	1M	0.1	0	0	1	2.9	4
1547	1D	0--2	0	47	2.8	Normal	Normal	Normal	Normal	NORMAL	NORMAL	1	1D	1.1	1	0	3	2.5	3
1548	2Y-4M	2--5	0	82	10.4	Normal	Normal	<-2SD TO -3SD	MS	NORMAL	NORMAL	1	15D	1.1	1	0	3	2.4	4
1549	3M	0--2	1	56	3.84	<-3SD	SUW	Normal	Normal	<-2SD	MAM	1	1M	0.2	0	0	2	2.5	5
1551	1Y-10M	0--2	0	75	8.1	<-3SD	SUW	<-3SD	SS	<-2SD	MAM	1	6M	1.1	1	0	1	2KG	3
1552	1Y-7M	0--2	1	71	6.9	<-3SD	MUW	<-3SD	SS	<-2SD	MAM	2	8M	0.6	0	0	1	2.1	4
1553	2Y	0--2	0	79	9.3	<-2SD TO -3SD	MUW	<-2SD TO -3SD	MS	NORMAL	NORMAL	1	8M	1.1	1	0	3	3.5	4
1554	2Y-9M	2--5	1	84	9.5	<-2SD TO -3SD	MUW	<-2SD TO -3SD	MS	NORMAL	NORMAL	1	2Y-9M	0.4	0	0	2	2.5	3
1555	1M-12D	0--2	1	52	2.8	<-2SD TO -3SD	MUW	Normal	Normal	<-3SD	SAM	1	BEFORE 1 DAY	1.4	1	0	3	3.5	3
1556	1Y-1M	0--2	1	68	5.4	<-3SD	SUW	<-2SD TO -3SD	MS	<-3SD	SAM	1	3M	0.4	0	0	3	3.6	3
1557	2M	0--2	1	62	4.83	Normal	Normal	>2SD	TALL	<-3SD	SAM	1	2M	0.2	0	0	3	3.5	4
1558	3Y-5M	2--5	1	94	12.5	Normal	Normal	Normal	Normal	NORMAL	NORMAL	1	1Y-6M	0.2	0	0	2	1.75	3
1559	3Y-2M	2--5	1	92	11.2	Normal	Normal	Normal	Normal	NORMAL	NORMAL	1	2Y-10M	0.4	0	0	2	2.7	4
1560	6M	0--2	1	60	1.59	<-3SD	SUW	<-2SD TO -3SD	MS	<-3SD	SAM	3	3M	0.1	0	1	1	2.9	3
1561	2M-22D	0--2	0	54	3.4	<-3SD	SUW	<-3SD	SS	<-2SD	MAM	1	BEFORE 2 DAYS	1.4	1	1	1	2.7	4
1562	5Y-10M	5--6	1	116	15.6	Normal	Normal	Normal	Normal	<-3SD	SAM	1	3M	0.1	0	0	3	3KG	3
1563	5M	0--2	1	63	1.675	<-3SD	SUW	Normal	Normal	<-3SD	SAM	1	5D	0.1	0	0	1	2.5	3
1564	3M	0--2	0	59	4.4	<-3SD	SUW	Normal	Normal	<-3SD	SAM	1	5 MONTH IN PREGENCY AND CONFIRM 7 DAY OF AGE	1.1	1	0	3	2.4	4
1565	4M	0--2	1	60	3.69	<-3SD	SUW	Normal	Normal	<-3SD	SAM	1	3M	0.1	0	0	1	2KG	4
1566	4M	0--2	0	59	4.598	<-3SD	SUW	<-2SD TO -3SD	MS	<-2SD	MAM	1	8 MONTH IN PREGENCY	0.1	0	0	1	2.1	4
1567	8M	0--2	1	68	6.606	Normal	Normal	Normal	Normal	NORMAL	NORMAL	1	3M	0.4	0	0	2	2.8	2
1568	1Y-1M	0--2	0	79	10.95	Normal	Normal	Normal	Normal	NORMAL	NORMAL	1	1Y-1M	0.6	0	0	3	3.5	4
1569	2M	0--2	1	52	3.1	<-3SD	SUW	<-2SD TO -3SD	MS	<-2SD	MAM	1	2M	0.1	0	0	3	2.5	4
1570	2M	0--2	1	56	4	Normal	Normal	Normal	Normal	<-2SD	MAM	1	BEFORE 4 DAYS	0.1	0	0	3	3KG	4
1571	10M	0--2	0	70	6.645	<-3SD	SUW	Normal	Normal	<-3SD	SAM	1	6 MONTH IN PREGENCY	1.7	1	0	3	3KG	4
1572	4Y	2--5	0	151	41.5	>2SD	OVERWEIGHT	>2SD	TALL	NA	NA	1	3M	0.6	0	0	3	2.2	3
1573	11M-19D	0--2	0	68	7.025	<-2SD TO -3SD	MUW	<-3SD	SS	NORMAL	NORMAL	1	11M-9D	0.1	0	0	3	3.25	4
1576	6M	0--2	0	62	4.7	<-3SD	SUW	<-2SD TO -3SD	MS	<-3SD	SAM	1	2D	0.1	0	0	3	1.8	3
1577	5Y-6M	5--6	0	111	17.8	Normal	Normal	Normal	Normal	NORMAL	NORMAL	1	6M	0.2	0	0	1	3.3	3
1579	1Y-5M	0--2	0	80	9.85	Normal	Normal	Normal	Normal	NORMAL	NORMAL	1	6M	0.1	0	0	3	2.5	3
1580	11M	0--2	1	71	7.21	Normal	Normal	Normal	Normal	NORMAL	NORMAL	1		0.2	0	0	3	2.25	3
1581	11D	0--2	0	46	2.145	<-2SD TO -3SD	MUW	<-2SD TO -3SD	MS	<-2SD	MAM	1		1.3	1	1	3	3	4
1582	6M	0--2	0	69	8.5	Normal	Normal	Normal	Normal	NORMAL	NORMAL	1	5M	0.1	0	0	1	3.8	4
1583	2Y-1M	2--5	0	88	12	Normal	Normal	Normal	Normal	NORMAL	NORMAL	1		0.2	0	0	3	1.7	3
1584	1Y-6M	0--2	0	79	9.7	Normal	Normal	Normal	Normal	NORMAL	NORMAL	1	7 D	0.4	0	0	2	2.4	4
1585	11M	0--2	1	67	6	<-3SD	SUW	<-2SD TO -3SD	MS	<-2SD	MAM	1	BEFORE 8 DAYS	0.2	0	0	3	2	4
1586	4M	0--2	1	56	3	<-3SD	SUW	<-2SD TO -3SD	MS	<-3SD	SAM	1	2M	0.1	0	0	1	2.5	4
1588	4Y-4M	2--5	1	100	12.8	<-2SD TO -3SD	MUW	Normal	Normal	<-2SD	MAM	1	3M	0.2	0	0	3	2.4	4
1589	5Y-2M	5--6	0	102	13.9	<-2SD TO -3SD	MUW	Normal	Normal	NORMAL	NORMAL	4	8M	0.1	0	0	1	2.9	2
1590	1Y-1M	0--2	1	70	6.3	<-3SD	SUW	<-2SD TO -3SD	MS	<-3SD	SAM	1	20D	0.1	0	0	1	2.5	4
1591	3M	0--2	0	63	5.2	Normal	Normal	Normal	Normal	<-3SD	SAM	1	2M	0.1	0	0	3	3.5	3
1592	29D	0--2	1	54	3.7	Normal	Normal	>2SD	TALL	NORMAL	NORMAL	1	5 MONTH IN PREGENCY	0.1	0	0	3	2.75	3
1593	3M	0--2	0	54	3.6	<-3SD	SUW	<-3SD	SS	<-2SD	MAM	1	BEFORE 10 DAYS	0.1	0	1	1	2.33	4
1594	5Y-4M	5--6	0	106	14	<-2SD TO -3SD	MUW	Normal	Normal	<-2SD	MAM	1	17D	0.1	0	0	1	3.55	4
1595	6M	0--2	0	65	6.6	Normal	Normal	Normal	Normal	NORMAL	NORMAL	1	2D	1.1	1	0	3	2.75	4
1596	6Y	5--6	0	104	15.5	<-2SD TO -3SD	MUW	<-2SD TO -3SD	MS	NORMAL	NORMAL	2	2Y	1.7	1	0	3	3KG	4
1597	7M	0--2	1	59	4.8	<-3SD	SUW	<-3SD	SS	NORMAL	NORMAL	3	10D	1.1	1	0	1	1.5	4
1598	8M	0--2	0	64.5	4.94	<-3SD	SUW	<-2SD TO -3SD	MS	<-3SD	SAM	2	BEFORE 5 DAYS	1.7	1	0	3	1.5	4
1599	6M	0--2	1	63	4.9	<-3SD	SUW	Normal	Normal	<-3SD	SAM	4	8D	0.1	0	0	3	2.5
1600	4M	0--2	0	57	4.4	<-3SD	SUW	<-3SD	SS	NORMAL	NORMAL	1	3M-15D	1.8	1	0	2	2	3
1602	2Y-3M	2--5	1	78	8.3	<-3SD	SUW	<-3SD	SS	<-2SD	MAM	1	3M	0.2	0	0	3	1.3	4
1603	3M	0--2	1	49	2.93	<-3SD	SUW	<-3SD	SS	NORMAL	NORMAL	1	5D	1.1	1	0	3	1.16	3
1604	9D	0--2	1	45	1.9	<-3SD	SUW	<-2SD TO -3SD	MS	<-3SD	SAM	1		0.2	0	0	3	2	4
1605	17D	0--2	0	47	3.55	Normal	Normal	Normal	Normal	>2SD	OVERNOURISHED	1	12D	0.2	0	0	3	2.8	2
1606	2M	0--2	1	61	3.2	<-3SD	SUW	>2SD	TALL	<-3SD	SAM	1	1M-15D	1.4	1	0	1	2.5	3
1607	5M	0--2	0	64	4	<-3SD	SUW	Normal	Normal	<-3SD	SAM	1	5TH MONTH IN PREGENCY	0.1	0	0	1	2.2	3
1609	5M	0--2	1	63	5	<-2SD TO -3SD	MUW	Normal	Normal	<-3SD	SAM	1	4M	1.1	1	0	1	2.5	3
1612	4Y-6M	2--5	0	96	11.8	<-3SD	SUW	<-2SD TO -3SD	MS	<-2SD	MAM	1	BEFORE 1 WEEK	0.2	0	0	2	2.4	4
1613	2Y-2M	2--5	0	91	12.6	Normal	Normal	Normal	Normal	NORMAL	NORMAL	1	1D	0.6	0	0	3	1.9	3
1614	5Y 4M	5--6	0	102	12.8	<-3SD	SUW	<-2SD TO -3SD	MS	<-2SD	MAM	1	BEFORE 5D	0.2	0	0	1	2.9	4
1615	3M	0--2	0	59	4.58	<-2SD TO -3SD	MUW	Normal	Normal	<-2SD	MAM	1	9 MONTH IN PREGENCY	0.1	0	1	1	2.75	4
1616	1Y-1M	0--2	1	72	7.35	Normal	Normal	Normal	Normal	NORMAL	NORMAL	2	6M	0.1	0	0	3	3KG	4
1617	2Y-6M	2--5	1	87	12	Normal	Normal	Normal	Normal	NORMAL	NORMAL	1	2Y-5M	0.4	0	0	2	3	4
1619	3M	0--2	1	60	3.9	<-3SD	SUW	Normal	Normal	<-3SD	SAM	1	2.5M	0.1	0	0	1	3.7	4
1620	11M	0--2	0	71	6.4	<-3SD	SUW	Normal	Normal	<-3SD	SAM	1	6M	0.1	0	0	1	2.5	4
1621	2M	0--2	1	58	3.75	<-2SD TO -3SD	MUW	Normal	Normal	<-3SD	SAM	1	9D	0.1	0	0	1	3.1	4
1622	9M	0--2	0	69	8.3	Normal	Normal	Normal	Normal	NORMAL	NORMAL	1	2M	0.1	0	0	1	2.75	3
1623	1Y	0--2	1	70	5.2	<-3SD	SUW	Normal	Normal	NORMAL	NORMAL	1	BEFORE 10 DAYS	1.1	1	0	1	2.6	3
1624	12D	0--2	0	47	2.4	<-2SD TO -3SD	MUW	Normal	Normal	NORMAL	NORMAL	1		0.2	0	0	3	1.85	3
1625	4Y-5M	2--5	0	95	14.7	Normal	Normal	<-2SD TO -3SD	MS	NORMAL	NORMAL	1	BEFORE 6 DAYS	0.6	0	0	3	3.75	4
1626	5D	0--2	1	46	2.6	Normal	Normal	Normal	Normal	NORMAL	NORMAL	1	6 MONTH IN PREGENCY	0.6	0	0	3	2.75	4
1627	3M-20D	0--2	1	59	5.35	Normal	Normal	Normal	Normal	NORMAL	NORMAL	1	3m	0.2	0	0	3	2.6	4
1628	1Y	0--2	1	46	5	<-3SD	SUW	<-3SD	SS	>3SD	OVERNOURISHED	1	BEFORE 3 DAYS	0.6	0	0	3	1.8	4
1629	1Y-1M	0--2	0	46	4.5	<-3SD	SUW	<-3SD	SS	>3SD	OVERNOURISHED	2	2M	0.2	0	0	3	3.5	3
1630	5M	0--2	0	59	5.35	<-2SD TO -3SD	MUW	<-3SD	SS	NORMAL	NORMAL	1	BEFORE 15 DAYS	0.4	0	0	2	2.75	3
1632	3Y-2M	2--5	0	84	8.3	<-3SD	SUW	<-3SD	SS	<-3SD	SAM	1	2M	0.1	0	0	3	3.5	3
1633	9 M	0--2	0	70	7.6	Normal	Normal	Normal	Normal	NORMAL	NORMAL	1		0.4	0	0	2	3.4	3
1634	1Y-6M	0--2	0	78	9.7	Normal	Normal	Normal	Normal	NORMAL	NORMAL	1	6 MONTH IN PREGENCY	1.1	1	0	3	2.5	4
1635	8M	0--2	0	67	5.6	<-3SD	SUW	Normal	Normal	<-3SD	SAM	1	7 M	1.1	1	0	1	2.5	3
1636	5Y-4M	5--6	0	97	13.6	<-2SD TO -3SD	MUW	<-3SD	SS	NORMAL	NORMAL	2	2.5Y	1.1	1	0	3		3
1637	4M	0--2	1	60	4.2	<-3SD	SUW	Normal	Normal	<-3SD	SAM	1	7 MONTH OF PREGANACY	0.3	0	0	1	2.6	3
1638	2Y-6M	2--5	0	84	9.3	<-3SD	SUW	<-2SD TO -3SD	MS	<-2SD	MAM	1	6 MONTH IN PREGNCY	1.1	1	0	1	2.8	4
1639	4M	0--2	0	62	5.5	<-2SD TO -3SD	MUW	Normal	Normal	<-2SD	MAM	1	15D	1.1	1	0	1	2KG	4
1640	4 M	0--2	1	58	4.7	<-2SD TO -3SD	MUW	Normal	Normal	NORMAL	NORMAL	1	3M	0.5	0	0	3	2.8	4
1641	11D	0--2	1	42	1.59	<-3SD	SUW	<-3SD	SS	<-3SD	SAM	1		0.4	0	1	3	1.59	4
1642	6M	0--2	0	62	5.4	<-3SD	SUW	<-2SD TO -3SD	MS	<-2SD	MAM	1	15D	0.1	0	0	3	2.7	4
1643	1M	0--2	1	58	3.8	Normal	Normal	>2SD	TALL	<-3SD	SAM	2	15D	0.1	0	0	3	3.5	4
1644	5Y-2M	5--6	1	117	17.4	Normal	Normal	>2SD	TALL	<-2SD	MAM	1	7D	0.1	0	0	3	2.8	1
1645	6M	0--2	0	61	5.7	<-3SD	SUW	<-3SD	SS	NORMAL	NORMAL	1	3M	1.1	1	0	1	2.75	3
1646	5Y-3M	5--6	1	106	14.25	Normal	Normal	Normal	Normal	<-2SD	MAM	1	2Y	0.2	0	0	2	2.5	3
1647	2Y-1M	2--5	1	76	8.6	<-2SD TO -3SD	MUW	<-3SD	SS	NORMAL	NORMAL	1	1Y	1.3	1	1	3	2.5	4
1648	5Y-7M	5--6	1	113	16.8	Normal	Normal	Normal	Normal	NORMAL	NORMAL	1	1Y	0.2	0	0	1	3.5	3
1649	3 Y	0--2	1	82	9.6	<-3SD	SUW	<-3SD	SS	NORMAL	NORMAL	1	2Y-6M	0.2	0	0	1	2.7	4
1651	2Y-9M	2--5	1	80	9.3	<-3SD	SUW	<-3SD	SS	NORMAL	NORMAL	1	BEFORE 10 DAYS	0.2	0	0	3	2.5	4
1653	7M	0--2	0	61	4.49	<-3SD	SUW	<-3SD	SS	<-3SD	SAM	1	5D	0.3	0	0	2	1.85	4
1654	5Y-8M	5--6	0	99	12.3	<-3SD	SUW	<-3SD	SS	<-2SD	MAM	1	5Y	0.6	0	1	1	2.8	2
1656	4Y-7M	2--5	0	98	13	<-2SD TO -3SD	MUW	<-2SD TO -3SD	MS	NORMAL	NORMAL	1	10D	1.1	1	0	3	3.1	3
1657	7D	0--2	1	49	2.9	Normal	Normal	Normal	Normal	NORMAL	NORMAL	1	5D	0.4	0	0	3	2.8	3
1658	2M	0--2	1	53	3.7	<-2SD TO -3SD	MUW	<-2SD TO -3SD	MS	NORMAL	NORMAL	1	7 MONTH IN PREGENCY	0.1	0	0	3	2.55	4
1659	1Y-6M	0--2	1	79	8.5	Normal	Normal	Normal	Normal	NORMAL	NORMAL	1	5 MONTH IN PRGENCY	0.1	0	0	1	2.5	4
1660	3M	0--2	0	64	4.57	<-2SD TO -3SD	MUW	>2SD	TALL	<-3SD	SAM	1	5 MONTH PREGENCY AND 3D OF LIFE	0.1	0	0	3	3KG	2
1661	2Y-6M	2--5	1	82	10.1	Normal	Normal	<-2SD TO -3SD	MS	NORMAL	NORMAL	1	BEFORE 5 DAYS	1.1	1	0	1	2.5	4
1662	5 M	0--2	0	67	6.87	Normal	Normal	Normal	Normal	NORMAL	NORMAL	1	1M	0.6	0	0	2	3.5	4
1663	2M	0--2	0	49.5	2.18	<-3SD	SUW	<-3SD	SS	<-3SD	SAM	1	BEFORE 4 DAYS	0.1	0	0	3	1.6	2
1664	10M	0--2	0	64	4.8	<-3SD	SUW	<-3SD	SS	<-3SD	SAM	1	1M	0.1	0	0	3	2.4	3
1665	1M	0--2	0	52	3.1	<-2SD TO -3SD	MUW	Normal	Normal	NORMAL	NORMAL	1	10D	0.6	0	0	2	2.4	2
1666	16D	0--2	0	52	3.8	Normal	Normal	>2SD	TALL	NORMAL	NORMAL	1	16D	0.2	0	0	3	3.2	3
1667	8M	0--2	0	69	7.9	Normal	Normal	Normal	Normal	NORMAL	NORMAL	1	10D	1.1	1	0	3	2.6	3
1668	1Y	0--2	0	68	7.5	<-2SD TO -3SD	MUW	<-3SD	SS	NORMAL	NORMAL	1	12D	1.1	1	0	1	2.6	4
1671	4Y-5M	2--5	0	98	14	Normal	Normal	Normal	Normal	NORMAL	NORMAL	1	1D	0.2	0	0	2	875 GRAM	3
1672	1Y-1M	0--2	1	65	6.3	<-3SD	SUW	<-3SD	SS	NORMAL	NORMAL	1	5 M	0.1	0	0	1	1.75	3
1675	3M	0--2	0	62	6.3	Normal	Normal	Normal	Normal	NORMAL	NORMAL	1	BEFORE 3 DAYS	0.1	0	0	3	2.5	4
1676	15D	0--2	1	48	1.8	<-3SD	SUW	Normal	Normal	<-3SD	SAM	1		0.2	0	0	3	1.8	4
1677	24D	0--2	0	50	3.2	Normal	Normal	Normal	Normal	NORMAL	NORMAL	1	6 MONTH IN PREGENCY	0.1	0	1	3	2.8	4
1678	5M	0--2	0	61	4.13	<-3SD	SUW	<-2SD TO -3SD	MS	<-3SD	SAM	1	4M	0.1	0	0	1	2.5	3
1679	1Y-10M	0--2	0	80	8.6	<-2SD TO -3SD	MUW	<-2SD TO -3SD	MS	<-2SD	MAM	3	1Y-2M	0.4	0	0	3	3.5	3
1680	3M	0--2	0	56	2.2	<-3SD	SUW	<-2SD TO -3SD	MS	<-3SD	SAM	1	2M	1.4	1	0	3	1.9	3
1682	5M	0--2	0	61	4.57	<-3SD	SUW	<-2SD TO -3SD	MS	<-3SD	SAM	1	4M	0.2	0	1	3	2.8	3
1683	6M	0--2	0	62	5.57	<-3SD	SUW	<-2SD TO -3SD	MS	<-2SD	MAM	1	1M	0.1	0	0	1	1.8	3
1684	2M	0--2	1	54	3.32	<-3SD	SUW	Normal	Normal	<-3SD	SAM	1	3D	0.6	0	0	3	3.2	4
1685	1Y-7M	0--2	0	74	7.63	<-3SD	SUW	<-3SD	SS	<-2SD	MAM	1	15D	0.1	0	0	1	2.5	3
1686	24D	0--2	1	40	1.4	<-3SD	SUW	<-3SD	SS	<-3SD	SAM	1	24D	0.1	0	0	3	950 GRM	3
1687	7M	0--2	0	65	5.6	<-3SD	SUW	Normal	Normal	<-3SD	SAM	1	5 MONTH IN PREGENCY	0.6	0	0	3	3KG	3
1688	4Y-4M	2--5	0	104	13.2	<-2SD TO -3SD	MUW	Normal	Normal	<-2SD	MAM	3	1Y-6M	0.2	0	0	1	NO	2
1691	1Y-8M	0--2	1	77	8.5	Normal	Normal	Normal	Normal	NORMAL	NORMAL	1	1Y-2M	1.1	1	0	3	?	4
1692	4Y-3M	2--5	0	99	13.1	<-2SD TO -3SD	MUW	Normal	Normal	NORMAL	NORMAL	1	3M	1.1	1	0	1	3KG	3
1693	1M	0--2	1	53	4	Normal	Normal	Normal	Normal	NORMAL	NORMAL	1	7 MONTH IN PREGENCY	0.2	0	0	3	2.9	3
1694	3Y-9M	2--5	1	96	11.3	<-2SD TO -3SD	MUW	Normal	Normal	<-2SD	MAM	1	BEFORE 8 DAYS	0.4	0	0	2	2.9	2
1695	2Y-1M	2--5	1	78	10	Normal	Normal	<-2SD TO -3SD	MS	NORMAL	NORMAL	1	BEFORE 2 D	0.6	0	0	3	2.75	4
1696	2Y-3M	2--5	0	80.5	8.8	<-3SD	SUW	<-2SD TO -3SD	MS	<-2SD	MAM	1	BEFORE 1 MONTH	0.2	0	0	3	2.5	3
1697	5M	0--2	0	68	6.45	Normal	Normal	Normal	Normal	<-2SD	MAM	1	1.5M	0.1	0	0	1	3kg	3
1698	6 Y	5--6	0	107	16.85	NA	NA	NA	NA	NORMAL	NORMAL	1	2Y	0.2	0	0	1	2.75	3
1699	3Y-6M	2--5	1	99	12.1	Normal	Normal	Normal	Normal	<-2SD	MAM	3	3D	0.1	0	0	3	3KG	3
1700	5M	0--2	0	70	7.15	Normal	Normal	>2SD	TALL	<-2SD	MAM	1	22D	0.1	0	0	3	2.6	3
1701	2Y-3M	2--5	0	85	10.45	Normal	Normal	Normal	Normal	NORMAL	NORMAL	1	BEFORE 1 WEEK	1.1	1	0	1	4.5	4
1702	1Y-8M	0--2	1	78.5	8.5	Normal	Normal	Normal	Normal	NORMAL	NORMAL	1	BEFORE 2 DAYS	0.2	0	0	3	2.5	4
1703	6D	0--2	1	47	2.1	<-2SD TO -3SD	MUW	Normal	Normal	<-3SD	SAM	1	1D	0.2	0	0	3	2.11	4
1704	1Y-11M	0--2	1	84	9.9	Normal	Normal	Normal	Normal	NORMAL	NORMAL	1	10M	0.1	0	0	3	2.92	2
1705	3Y-3M	2--5	1	97	12.25	Normal	Normal	Normal	Normal	NORMAL	NORMAL	1	1.5M	0.2	0	0	3	3KG	4
1706	3D	0--2	1	49	2.1	<-2SD TO -3SD	MUW	Normal	Normal	<-3SD	SAM	1	3D	0.1	0	0	3	2.6	4
1707	4M	0--2	0	63	7.1	Normal	Normal	Normal	Normal	NORMAL	NORMAL	1	2M	0.6	0	0	3	3.25	3
1708	1Y-8M	0--2	0	83	9.46	Normal	Normal	Normal	Normal	NORMAL	NORMAL	1	1D	1.1	1	0	3	2.25	4
1709	4Y-8M	2--5	0	100	12.5	<-2SD TO -3SD	MUW	Normal	Normal	<-2SD	MAM	1	5D	0.1	0	0	3	3KG	2
1710	5Y-7M	5--6	1	116	18.1	Normal	Normal	Normal	Normal	NORMAL	NORMAL	1	2Y	0.2	0	0	2	3KG	1
1711	6M	0--2	0	62	5.79	<-2SD TO -3SD	MUW	<-2SD TO -3SD	MS	NORMAL	NORMAL	1	6M	0.2	0	0	3	2.4	4
1712	3Y-10M	2--5	0	94	11.9	<-2SD TO -3SD	MUW	<-2SD TO -3SD	MS	NORMAL	NORMAL	1	2.5Y	0.1	0	0	1	2KG	5
1713	2Y-6M	2--5	1	88	10.8	Normal	Normal	Normal	Normal	NORMAL	NORMAL	1	2Y-4M	1.1	1	0	1	2.5	3
1714	7M	0--2	0	64	5.11	<-3SD	SUW	<-2SD TO -3SD	MS	<-3SD	SAM	1	5D	0.1	0	0	3	2.7	4
1715	5Y	2--5	1	95	11.3	<-3SD	SUW	<-3SD	SS	<-2SD	MAM	1	BEFORE 2 MONTH	0.2	0	0	2	3.2	3
1716	4Y-2M	2--5	1	99	14.5	Normal	Normal	Normal	Normal	NORMAL	NORMAL	1	1Y-6M	0.4	0	0	2	2.8	4
1717	3Y-10M	2--5	1	92	11.65	<-2SD TO -3SD	MUW	<-2SD TO -3SD	MS	NORMAL	NORMAL	1	BEFORE 3 DAYS	0.2	0	0	2		1
1718	1M	0--2	1	54	3.4	Normal	Normal	Normal	Normal	<-2SD	MAM	1	5 MONTH IN PREGENCY	0.1	0	0	3	3KG	4
1719	2Y-5M	2--5	0	75	7.5	<-3SD	SUW	<-3SD	SS	<-3SD	SAM	1	2Y	1.1	1	0	3	1.5	3
1720	3Y-4M	2--5	1	89	9.6	<-3SD	SUW	<-2SD TO -3SD	MS	<-3SD	SAM	1	2Y	0.4	0	0	2	2.4	4
1721	2Y-1M	2--5	1	79	8.7	<-2SD TO -3SD	MUW	<-2SD TO -3SD	MS	NORMAL	NORMAL	2	6M	0.4	0	0	1	2.5	4
1724	10M	0--2	1	74	8.6	Normal	Normal	>2SD	TALL	NORMAL	NORMAL	1	8M	0.4	0	0	2	2.8	3
1725	4M	0--2	1	55	3.59	<-3SD	SUW	<-3SD	SS	<-2SD	MAM	1	4M	0.2	0	0	3	2.35	4
1726	4M	0--2	1	60.5	5.78	Normal	Normal	Normal	Normal	NORMAL	NORMAL	4		0.2	0	0	3	2.73	4
1727	1Y-6M	0--2	1	71	6.6	<-3SD	SUW	<-3SD	SS	<-2SD	MAM	1	BEFORE 8 DAYS	0.2	0	0	3	2.5	4
1728	1Y	0--2	1	73	6.6	<-2SD TO -3SD	MUW	Normal	Normal	<-3SD	SAM	2	3M	0.1	0	0	1	2.8	4
1730	3M	0--2	1	62	5.8	Normal	Normal	>2SD	TALL	NORMAL	NORMAL	1	BEFORE 15 DAYS	0.2	0	0	3	3.25	3
1731	2M	0--2	0	53	3.2	<-3SD	SUW	<-3SD	SS	<-2SD	MAM	1	BEFORE 3 DAYS	0.6	0	1	3	2.75	4
1733	2M	0--2	0	55	4.5	Normal	Normal	<-2SD TO -3SD	MS	NORMAL	NORMAL	1	BEFORE 4 DAYS	0.6	0	0	2	2.3	4
1734	4Y-8M	2--5	1	98.5	12.15	<-2SD TO -3SD	MUW	Normal	Normal	<-2SD	MAM	1	BEFORE 1 MONTH	0.2	0	0	1	2.5	3
1735	1Y-6M	0--2	0	71	7	<-3SD	SUW	<-3SD	SS	<-2SD	MAM	1	8MONTH	1.2	1	0	3	3.1	4
1736	3M	0--2	1	57	4.2	<-2SD TO -3SD	MUW	Normal	Normal	<-2SD	MAM	1	BEFORE 2 DAYS	1.4	1	0	1	2.3	3
1738	3D	0--2	0	48	3.2	Normal	Normal	Normal	Normal	NORMAL	NORMAL	1	3D	0.1	0	0	3	3.2	4
1739	2Y-3M	2--5	1	84	9.3	<-2SD TO -3SD	MUW	Normal	Normal	<-2SD	MAM	1	BEFORE 8 MONTH	0.2	0	0	3	2.5	3
1740	1Y-9M	0--2	1	74	8	<-2SD TO -3SD	MUW	<-3SD	SS	NORMAL	NORMAL	1	9 MONTH	0.1	0	0	1	3KG	3
1741	3Y	2--5	0	90	10.2	<-2SD TO -3SD	MUW	Normal	Normal	<-2SD	MAM	1	2M	0.2	0	0	3	2.5	4
1742	2M	0--2	1	57	3.2	<-3SD	SUW	Normal	Normal	<-3SD	SAM	1	9 MONTH IN PREGENCY	0.1	0	0	3	2.5	4
1743	4Y-1M	2--5	0	105	15.4	Normal	Normal	Normal	Normal	NORMAL	NORMAL	1	4Y	0.2	0	0	1	2.5	4
1744		2--5	1	96	14.1	NA	NA	NA	NA	NORMAL	NORMAL	4	15 days	0.1	0	0	1	2.8	3
1745		0--2	1	50	2.89	NA	NA	NA	NA	NORMAL	NORMAL	1		0.1	0	1	2	3.3	4
1746	9 DAYS	0--2	1	51	3.3	Normal	Normal	Normal	Normal	NORMAL	NORMAL	1	1 DAYS	0.2	0	0	3	3.2	4
1747	8M	0--2	1	71	6.8	Normal	Normal	Normal	Normal	<-2SD	MAM	1		0.1	0	0	1	3.1	4
1748	4M	0--2	0	59	3.6	<-3SD	SUW	<-2SD TO -3SD	MS	<-3SD	SAM	1	40 days	0.1	0	0	1	2.7	4
1749	5Y 6M	5--6	1	105	12.85	<-3SD	SUW	Normal	Normal	<-3SD	SAM	1	1 Y 6 M	0.2	0	0	3	2.6	4
1751	1M 25	0--2	1	55	3.53	<-2SD TO -3SD	MUW	Normal	Normal	<-2SD	MAM	1		0.1	0	0	3	2.4	4
1752	6M	0--2	1	60	3.9	<-3SD	SUW	<-2SD TO -3SD	MS	<-3SD	SAM	1	4M	0.4	0	0	3	2.25	4
1753	2Y-10M	0--2	1	80	9.2	<-3SD	SUW	<-3SD	SS	NORMAL	NORMAL	1	20D	0.4	0	0	2	3KG	4
1754	4M	0--2	1	61	4.3	<-3SD	SUW	Normal	Normal	<-3SD	SAM	1	1M	0.1	0	0	1	2.1	4
1755	2M	0--2	0	54	4.2	<-2SD TO -3SD	MUW	<-3SD	SS	NORMAL	NORMAL	1	1M-15D	0.1	0	0	1	2.25KG	3
1756	2Y-1M	2--5	1	83	9.9	Normal	Normal	Normal	Normal	NORMAL	NORMAL	1	6M	0.1	0	0	1	3.5KG	4
1759	2Y-8M	2--5	0	96	12.95	Normal	Normal	Normal	Normal	NORMAL	NORMAL	1	2Y-1M	0.1	0	1	3	2.65	2
1760	2Y-6M	2--5	1	95	13.1	Normal	Normal	>2SD	TALL	NORMAL	NORMAL	1	BEFORE 2 MONTH	0.4	0	0	2	3.1	3
1761	7M	0--2	0	66	6.2	<-2SD TO -3SD	MUW	Normal	Normal	<-2SD	MAM	1	2M	1.1	1	0	3	2.6	3
1762	3M	0--2	1	58	4.2	<-2SD TO -3SD	MUW	Normal	Normal	NORMAL	NORMAL	2	1M -15D	0.1	0	0	3	2.5	4
1763	4M	0--2	1	61	4.3	<-3SD	SUW	Normal	Normal	<-3SD	SAM	1	BEFORE 1M -15D	1.8	1	0	1	3.6	3
1764	8M	0--2	1	60	4.8	<-3SD	SUW	<-3SD	SS	<-2SD	MAM	2	2M	1.1	1	0	3	2.7	4
1765	5M	0--2	1	53	3.6	<-3SD	SUW	<-3SD	SS	NORMAL	NORMAL	1	5D	0.4	0	0	3	1.3	2
1766	26D	0--2	1	47	2.2	<-2SD TO -3SD	MUW	Normal	Normal	<-3SD	SAM	1	7 MONTH IN PREGENCY	0.1	0	0	3	2KG	4
1767	1M	0--2	0	51	2.8	<-3SD	SUW	Normal	Normal	NORMAL	NORMAL	1	1 WEEK	1.7	1	0	3	2.9	3
1768	7M	0--2	1	65	5.7	<-2SD TO -3SD	MUW	Normal	Normal	<-2SD	MAM	1	BEFORE 5 DAYS	0.3	0	0	3	2.5	4
1769	5 MONTHS	0--2	0	57	4.1	<-3SD	SUW	<-3SD	SS	<-2SD	MAM	1	BEFORE 10 DAYS	1.4	1	1	1	2.7	4
1771	9D	0--2	0	52	3.3	Normal	Normal	>2SD	TALL	NORMAL	NORMAL	1	9D	0.1	0	0	4	3.1	4
1772	7M	0--2	0	62	4.1	<-3SD	SUW	<-3SD	SS	<-3SD	SAM	3	2M	1.2	1	0	3	3KG	3
1773	5Y-5M	2--5	0	107	13.35	<-2SD TO -3SD	MUW	Normal	Normal	<-3SD	SAM	1	1M	0.4	0	0	2	2.75	3
1774	3Y-6M	2--5	1	99	12.15	Normal	Normal	Normal	Normal	<-2SD	MAM	1	1 DAY BACK	0.2	0	0	3	2.5	3
1775	4Y-2M	2--5	1	97	13.1	Normal	Normal	Normal	Normal	NORMAL	NORMAL	2	9M	0.1	0	0	1	2.5	3
1776	3M	0--2	1	56	3.5	<-3SD	SUW	Normal	Normal	<-3SD	SAM	1	BEFORE 1 WEEK	0.1	0	1	3	2.5	3
1777	2Y-7M	2--5	1	79	8.35	<-3SD	SUW	<-3SD	SS	<-2SD	MAM	2	BEFORE 15D	0.2	0	0	1	2.2	3
1778	5M	0--2	0	64	8.2	Normal	Normal	Normal	Normal	NORMAL	NORMAL	1	BEFORE 8 DAYS	0.4	0	0	2	3	3
1779	1Y-2M	0--2	1	70	7.1	Normal	Normal	<-2SD TO -3SD	MS	NORMAL	NORMAL	1	9 MONTH IN PREGENCY	1.1	1	0	1	2.5	3
1780	11DYAS	0--2	0	40	1.6	<-3SD	SUW	<-3SD	SS	<-3SD	SAM	1	BEFORE 3 DYAS	0.1	0	0	3	1.5	4
1781	4M	0--2	1	59	5.9	Normal	Normal	Normal	Normal	NORMAL	NORMAL	4	IN PREGENACY	1.8	1	0	3	2.8	4
1782	6M	0--2	1	61	5.4	<-2SD TO -3SD	MUW	<-2SD TO -3SD	MS	NORMAL	NORMAL	2	2M	0.1	0	0	3	2.5	4
1783	7M	0--2	1	61	5.6	<-2SD TO -3SD	MUW	<-2SD TO -3SD	MS	NORMAL	NORMAL	1	BEFORE 5 DAYS	1.1	1	0	1	2.5	3
1784	5Y-10M	5--6	1	108	13.55	<-2SD TO -3SD	MUW	Normal	Normal	<-3SD	SAM	1	6M	0.2	0	0	1	PARENT NO IDEA	4
1785	3M	0--2	1	61	5.1	Normal	Normal	Normal	Normal	<-2SD	MAM	1	7 MONTH IN PREGENCY	0.2	0	0	3	1.75	2
1786	1M-28D	0--2	1	54	3.1	<-3SD	SUW	Normal	Normal	<-3SD	SAM	1	6D	1.4	1	1	1	2.75	4
1787	1Y-11M	0--2	0	83	10.65	Normal	Normal	Normal	Normal	NORMAL	NORMAL	1	1Y-6M	0.4	0	0	2	3.5	3
1788	1Y-8M	0--2	0	69	6.3	<-3SD	SUW	<-3SD	SS	<-3SD	SAM	2	17D	0.1	0	0	3	1.9	3
1789	3Y-3M	2--5	0	88	11	<-2SD TO -3SD	MUW	<-2SD TO -3SD	MS	NORMAL	NORMAL	1	BEFORE 1D	0.1	0	0	1	2.5	3
1790	5M	0--2	0	64	5.3	<-3SD	SUW	Normal	Normal	<-3SD	SAM	1	12D	0.6	0	1	3	3KG	2
1793	3Y-10M	2--5	1	96	10	<-3SD	SUW	Normal	Normal	<-3SD	SAM	1	8D	0.2	0	1	3	2.25	4
1794	1Y-10M	0--2	1	70	7.4	<-3SD	SUW	<-3SD	SS	NORMAL	NORMAL	1	BEFORE 2 MONTH	0.4	0	0	2	3.5	4
1795	3Y-10M	2--5	0	94	13	Normal	Normal	<-2SD TO -3SD	MS	NORMAL	NORMAL	1	1 MONTH OF AGE	0.6	0	0	3	2.5	3
1796	2Y-1M	2--5	1	79	7.9	<-3SD	MUW	<-2SD TO -3SD	MS	<-2SD	MAM	2	7D	0.1	0	0	3	2.25	4
1798	3M	0--2	1	56	4.9	Normal	Normal	Normal	Normal	NORMAL	NORMAL	1	BEFORE 1D	0.1	0	0	3	2.5	2
1799	10 M	0--2	1	66	5.4	<-3SD	SUW	<-2SD TO -3SD	MS	<-3SD	SAM	1	9M	1.2	1	0	1	3.2	4
1800	7M	0--2	0	59	3.7	<-3SD	SUW	<-3SD	SS	<-3SD	SAM	1	2M	1.3	1	0	3	3.2	4
1801	4Y-5M	2--5	0	92	15	Normal	Normal	<-3SD	SS	NORMAL	NORMAL	1	3Y-5M	0.6	0	0	3	3.5	3
1802	1M-12D	0--2	0	54	3.3	<-2SD TO -3SD	MUW	Normal	Normal	<-3SD	SAM	1	6D	0.2	0	0	3	2.6	4
1803	2M-26D	0--2	0	52	3.2	<-3SD	SUW	<-3SD	SS	<-2SD	MAM	1	BEFORE 10D	1.1	1	0	3	1.75	4
1804	4Y-2M	2--5	0	89	12.3	<-2SD TO -3SD	MUW	<-3SD	SS	NORMAL	NORMAL	1	9 MONTH PREGENCY	0.4	0	0	3	2.67	4
1805	7M	0--2	1	57	3	<-3SD	SUW	<-3SD	SS	<-3SD	SAM	1	7 MONTH IN PREGENCY	1.6	1	0	3	2.4	4
1806	4D	0--2	1	46	2.1	<-2SD TO -3SD	MUW	Normal	Normal	<-2SD	MAM	1	6 MONTH IN PREGNECY	1.5	1	0	3	2.18	4
1807	5 Y-2M	2--5	0	114.5	19.8	Normal	Normal	Normal	Normal	NORMAL	NORMAL	2	BEFORE 10 DAYS	0.1	0	0	2	3KG	3
1808	1Y-11M	0--2	0	82	8.7	<-2SD TO -3SD	MUW	Normal	Normal	<-2SD	MAM	1	1Y-6M	1.4	1	1	1	2.75	4
1811	7M	0--2	0	60	4.6	<-3SD	SUW	<-3SD	SS	<-3SD	SAM	3	BEFOR 1 MONTH	1.4	1	0	1	2.9	4
1812	1Y-8M	0--2	1	77	8.8	Normal	Normal	Normal	Normal	NORMAL	NORMAL	1	3M	0.4	0	0	2	1.75	3
1813	26D	0--2	1	52	3.6	Normal	Normal	>2SD	TALL	NORMAL	NORMAL	1	2D	0.1	0	0	3	2.5	4
1814	5M	0--2	1	54	3.9	<-3SD	SUW	<-3SD	SS	NORMAL	NORMAL	1	BEFORE 1MONTH	0.1	0	1	1	2KG	4
1815	1M-27D	0--2	0	50	4.1	<-2SD TO -3SD	MUW	<-3SD	SS	>2SD	OVERNOURISHED	1	1M	0.4	0	0	3	2KG	4
1816	5M	0--2	0	65	4.78	<-3SD	SUW	Normal	Normal	<-3SD	SAM	1	3D	0.1	0	1	1	3KG	3
1817	3Y-10M	2--5	1	98	13	Normal	Normal	Normal	Normal	NORMAL	NORMAL	1	10M	0.2	0	0	2	2.8	3
1818	3Y-2M	2--5	0	93	12.1	Normal	Normal	Normal	Normal	NORMAL	NORMAL	1	15D	0.6	0	0	3	2.7	4
1819	4Y-6M	2--5	0	95	11.95	<-2SD TO -3SD	MUW	<-2SD TO -3SD	MS	<-2SD	MAM	1	8 MONTH IN PREGENCY	1.1	1	0	3	2.25	4
1820	3M	0--2	0	57	2.7	<-3SD	SUW	<-2SD TO -3SD	MS	NORMAL	NORMAL	1	BEFORE 10 DAYS	1.3	1	1	3	2.25	4
1821	2Y-8M	2--5	1	81	9	<-3SD	SUW	<-3SD	SS	NORMAL	NORMAL	1	7 MONTH IN PREGENCY	1.1	1	0	3	900	4
1822	18D	0--2	0	50	3.26	Normal	Normal	Normal	Normal	NORMAL	NORMAL	1	7 MONTH IN PREGENCY	1.4	1	1	3	3.2	3
1823	3Y-3M	2--5	0	92	12.4	Normal	Normal	Normal	Normal	NORMAL	NORMAL	1	1D	0.1	0	0	2	4.1	3
1824	4Y-3M	2--5	0	82	8.4	<-3SD	SUW	<-3SD	SS	<-3SD	SAM	1	2Y	0.5	0	1	3	1.75	4
1825	2M	0--2	0	55	4.6	Normal	Normal	<-2SD TO -3SD	MS	NORMAL	NORMAL	1	2D	0.1	0	0	3	2.8	3
1826	8M	0--2	0	67.5	7.265	Normal	Normal	Normal	Normal	NORMAL	NORMAL	1	8M	0.1	0	0	3	2.2	3
1828	11M	0--2	0	71	7.2	<-2SD TO -3SD	MUW	Normal	Normal	<-2SD	MAM	1	BEFORE 1 WEEK	1.3	1	0	3	2.8	4
1829	6M	0--2	1	55	4.8	<-3SD	SUW	<-3SD	SS	NORMAL	NORMAL	1	4M	0.2	0	0	3	3.5	3
1830	5Y-11M	5--6	1	110	14	<-2SD TO -3SD	MUW	Normal	Normal	<-3SD	SAM	1	1M	0.2	0	0	3	2.5	3
1831	10M	0--2	1	72	7.9	Normal	Normal	Normal	Normal	NORMAL	NORMAL	1	7 MONTH OF AGE	1.1	1	0	1	2.8	4
1836	1Y-5M	0--2	0	70	6.9	<-3SD	SUW	<-3SD	SS	<-2SD	MAM	1	1.5 MONTH	1.1	1	0	1	2.75	4
1837	3Y-9M	2--5	0	88	11.4	<-2SD TO -3SD	MUW	<-3SD	SS	NORMAL	NORMAL	1	BEFORE 1 WEEK	0.1	0	1	3	3KG	3
1839	2Y-4M	2--5	1	79	7.9	<-3SD	SUW	<-2SD TO -3SD	MS	<-2SD	MAM	1	2Y	0.2	0	0	3	2.1	4
1840	5M	0--2	0	58	3.4	<-3SD	SUW	<-3SD	SS	<-3SD	SAM	4	3M	1.4	1	0	3	2.85	3
1841	2Y-5M	2--5	0	88	11.5	Normal	Normal	Normal	Normal	NORMAL	NORMAL	1	2M	0.1	0	0	3	2.5	3
1842	6 M	0--2	0	62	4.7	<-3SD	SUW	<-2SD TO -3SD	MS	<-3SD	SAM	1	4 MONTHS OF AGE	0.1	0	0	3	2KG	4
1843	10M	0--2	0	69	6.7	<-2SD TO -3SD	MUW	Normal	Normal	<-2SD	MAM	1	8M	0.6	0	0	1	2.5	4
1844	5Y-4M	5--6	1	101	11.4	<-3SD	SUW	<-3SD	SS	<-3SD	SAM	1	2D	0.1	0	0	3	1.9	4
1845	2Y-2M	2--5	0	82	9.65	<-2SD TO -3SD	MUW	<-2SD TO -3SD	MS	NORMAL	NORMAL	1	2M	1.1	1	0	1	2.5	4
1846	2M-25D	0--2	1	56	3.63	<-3SD	SUW	Normal	Normal	<-3SD	SAM	1	21D	0.1	0	0	3	2.6	4
1847	1Y-10M	0--2	1	76	8.6	<-2SD TO -3SD	MUW	<-2SD TO -3SD	MS	NORMAL	NORMAL	1	2M	0.4	0	0	2	3.5	3
1848	7M	0--2	1	64	5.2	<-3SD	SUW	Normal	Normal	<-3SD	SAM	1	3M	0.4	0	0	3	3.5	4
1850	3Y	2--5	1	94	12.6	Normal	Normal	Normal	Normal	NORMAL	NORMAL	1	3Y	1.5	1	0	3	2.9	4
1852	4Y-7M	2--5	0	102	15.55	Normal	Normal	Normal	Normal	NORMAL	NORMAL	1	1D	0.1	0	0	3	2.5	4
1853	1Y- 3D	0--2	0	71	8.1	Normal	Normal	<-2SD TO -3SD	MS	NORMAL	NORMAL	1	BEFORE 3D	1.1	1	0	1	4KG	4
1854	1Y-2M	0--2	0	72	7.1	<-3SD	SUW	<-2SD TO -3SD	MS	<-2SD	MAM	1	5M	0.2	0	0	3	2.3	4
1855	1Y	0--2	1	67	5.5	<-3SD	SUW	<-2SD TO -3SD	MS	<-3SD	SAM	3	BEFORE 1MONTH	1.3	1	0	3	2.9	4
1856	3Y-9M	2--5	0	97	12.5	Normal	Normal	Normal	Normal	NORMAL	NORMAL	1	3.5 M	0.6	0	0	3	2.5	3
1857	16D	0--2	1	53	2.9	Normal	Normal	>2SD	TALL	<-3SD	SAM	1	6 MONTH IN PREGENCY	0.2	0	0	3	2.84	4
1858	11M	0--2	0	72	7.4	<-2SD TO -3SD	MUW	Normal	Normal	<-2SD	MAM	1	10 D	0.2	0	0	1	3.5	3
1859	3Y-3M	2--5	0	95	13	Normal	Normal	Normal	Normal	NORMAL	NORMAL	2	12D	0.4	0	0	2	2KG	3
1860	2M	0--2	0	61	5.6	Normal	Normal	>2SD	TALL	NORMAL	NORMAL	1	5D	0.6	0	0	3	3.165	4
1861	4Y-3M	2--5	0	90	10.6	<-3SD	SUW	<-3SD	SS	<-2SD	MAM	1	4Y-3M	0.2	0	0	3	2KG	4
1862	1M-17D	0--2	1	47	2.2	<-3SD	SUW	<-3SD	SS	<-3SD	SAM	1	11D	1.4	1	0	3	1.7	3
1863	1Y-5M	0--2	0	66	6.4	<-3SD	SUW	<-3SD	SS	<-2SD	MAM	1	8M	0.6	0	0	2	3KG	3
1865	3Y-10M	2--5	1	88	10.2	<-3SD	SUW	<-3SD	SS	<-2SD	MAM	1	6M	0.1	0	0	1	2.5	3
1866	4Y-11M	2--5	1	100	14	Normal	Normal	Normal	Normal	NORMAL	NORMAL	1	3M	1.1	1	0	3	3.5	4
1867	6M-19D	0--2	0	63	5.7	<-3SD	SUW	<-2SD TO -3SD	MS	<-2SD	MAM	1	5M	0.4	0	0	2	2.7	4
1869	1M-16D	0--2	0	57	4.2	<-2SD TO -3SD	MUW	Normal	Normal	<-2SD	MAM	1	1M-16D	0.2	0	0	3	2.88	3
1871	2Y-6M	2--5	0	94	11.9	Normal	Normal	Normal	Normal	NORMAL	NORMAL	1	BEFORE 20 DAYS	0.4	0	0	3	2.5	4
1872	15D	0--2	0	48	2.8	Normal	Normal	Normal	Normal	NORMAL	NORMAL	1	15D	0.6	0	0	3	2.25	4
1873	3M	0--2	1	56	3.1	<-3SD	SUW	Normal	Normal	<-3SD	SAM	1	1M-15D	0.1	0	0	1	2.9	4
1874	1M	0--2	0	55	3.135	<-2SD TO -3SD	MUW	Normal	Normal	<-3SD	SAM	3	10D	1.6	1	0	3	2KG	3
1875	2Y-10M	2--5	0	88	11.25	Normal	Normal	Normal	Normal	NORMAL	NORMAL	1	BEFORE 1.5 MONTH	0.1	0	0	1	3KG	2
1876	8M-25D	0--2	1	68	3.6	<-3SD	SUW	Normal	Normal	<-3SD	SAM	1	BEFORE 1 MONTH	0.2	0	0	3	2.5	3
1880	9D	0--2	0	47	2.4	<-2SD TO -3SD	MUW	Normal	Normal	NORMAL	NORMAL	1	9D	1.1	1	0	3	2.3	4
1881	6D	0--2	0	49	2.3	<-2SD TO -3SD	MUW	Normal	Normal	<-3SD	SAM	1		0.2	0	0	3	2.4	4
1882	20D	0--2	0	56	2.6	Normal	Normal	>2SD	TALL	<-3SD	SAM	1	20D	0.1	0	1	3	3.5
1883	27D	0--2	1	51	3.1	Normal	Normal	Normal	Normal	<-2SD	MAM	1	7 MONTH OF PREGANACY	0.1	0	0	3	3.2
1884	9M	0--2	1	61	4.9	<-3SD	SUW	<-3SD	SS	<-2SD	MAM	1	8 MONTH IN PREGENCY	0.1	0	0	3	2KG
1885	3M	0--2	1	54	3.54	<-3SD	SUW	<-2SD TO -3SD	MS	NORMAL	NORMAL	3	BEFORE 9 DAYS	1.1	1	0	3	2.9
1886	1Y-8M	0--2	0	70	7.5	<-3SD	SUW	<-3SD	SS	NORMAL	NORMAL	4	1M	1.1	1	0	1
1888	1M	0--2	0	56	4.1	Normal	Normal	Normal	Normal	<-2SD	MAM	1	BEFORE 1 DAY	1.4	1	0	3	3KG
1890	1M-15D	0--2	0	53	3.13	<-3SD	SUW	<-3SD	SS	<-3SD	SAM	4	2D	0.1	0	0	3	2.7
1892	3M	0--2	0	60	5.535	Normal	Normal	Normal	Normal	NORMAL	NORMAL	1	4 MONTH IN PREGENCY	1.6	1	0	1	3.5
1893	1Y-1M	0--2	0	72	8.5	Normal	Normal	<-2SD TO -3SD	MS	NORMAL	NORMAL	4	3D	1.1	1	0	3	3.4
1894	3Y-10M	2--5	0	92	12	<-2SD TO -3SD	MUW	<-2SD TO -3SD	MS	NORMAL	NORMAL	1	3M	1.2	1	0	3	1KG
1895	5Y-6M	5--6	1	101	12.7	<-3SD	SUW	<-2SD TO -3SD	MS	<-2SD	MAM	1	3M	0.6	0	1	3	2.5
1896	5Y-1M	5--6	0	99	11.6	<-3SD	SUW	<-2SD TO -3SD	MS	<-3SD	SAM	1	2Y	0.6	0	0	1	2.5
1897	5Y-6M	5--6	1	103	13.8	<-2SD TO -3SD	MUW	Normal	Normal	NORMAL	NORMAL	1	1Y	0.1	0	0	1	3.5
1898	2Y-4M	2--5	1	73	6.68	<-3SD	SUW	<-3SD	SS	<-3SD	SAM	1	3M	1.3	1	0	3	1.8
1899	1M	0--2	0	54	4.4	Normal	Normal	Normal	Normal	NORMAL	NORMAL	1		0.2	0	0	3	2.9
1900	2M	0--2	1	53	3.2	<-3SD	SUW	<-2SD TO -3SD	MS	NORMAL	NORMAL	1	BEFORE 20D	0.4	0	0	3	2KG
1901	2Y-7M	2--5	1	81	9.5	<-2SD TO -3SD	MUW	<-2SD TO -3SD	MS	NORMAL	NORMAL	1	6M	0.1	0	0	1	2.5
1903	5Y-8M	5--6	1	111	17.6	Normal	Normal	Normal	Normal	NORMAL	NORMAL	1	5Y	0.2	0	0	3	2.5
1904	5Y-7M	5--6	0	104	13	<-3SD	SUW	Normal	Normal	<-3SD	SAM	1	3M	0.1	0	0	3	2.75
1905	2Y	2--5	1	84	10	Normal	Normal	Normal	Normal	NORMAL	NORMAL	1	3M	0.6	0	0	3	2.75
1906	1M-17D	0--2	0	55	4.7	Normal	Normal	<-2SD TO -3SD	MS	NORMAL	NORMAL	1		0.2	0	0	3	2.3
1907	3Y-3M	2--5	0	90	12.3	Normal	Normal	<-2SD TO -3SD	MS	NORMAL	NORMAL	3	15D	0.1	0	0	1	3.78
1908	10M	0--2	0	69	7.3	<-2SD TO -3SD	MUW	Normal	Normal	NORMAL	NORMAL	1	7 MONTH IN PREGANACY	1.1	1	0	3	3.5
1910	11M	0--2	1	74	8	Normal	Normal	Normal	Normal	NORMAL	NORMAL	1	1D	0.2	0	0	3	3.5
1912	2Y-7M	2--5	0	81	8.9	<-3SD	SUW	<-3SD	SS	<-2SD	MAM	1	6M	0.4	0	0	2	3.5
1913	9M	0--2	1	63	5.1	<-3SD	SUW	<-2SD TO -3SD	MS	<-3SD	SAM	1	8M	1.6	1	0	3	2.25
1916	2Y-4M	2--5	0	85	11.5	Normal	Normal	Normal	Normal	NORMAL	NORMAL	1	BEFORE 1 MONTH	0.2	0	0	2	2.5
1919	4Y-5M	2--5	0	95	11.6	<-3SD	SUW	<-2SD TO -3SD	MS	<-2SD	MAM	1		0.2	0	0	3	2.6
1930	3M	0--2	0	62	5.205	Normal	Normal	Normal	Normal	<-2SD	MAM	1		0.2	0	0	3
1931	5Y-5M	5--6	1	117	20.9	Normal	Normal	>2SD	TALL	NORMAL	NORMAL	1	1Y-6M	0.1	0	0	3
1934	8M	0--2	1	47	2.87	<-3SD	SUW	<-3SD	SS	NORMAL	NORMAL	1		0.2	0	0	3	2.2
1935	4Y-8M	2--5	1	86	10.2	<-3SD	SUW	<-3SD	SS	NORMAL	NORMAL	1	5 MONTH IN PREGENACY	1.6	1	0	3	2.75
1936	3Y-3M	2--5	1	89	9.5	<-3SD	SUW	<-2SD TO -3SD	MS	<-3SD	SAM	2	3 Y	0.1	0	0	1	4KG
1937	5Y-10M	5--6	1	106	14.3	<-2SD TO -3SD	MUW	Normal	Normal	<-2SD	MAM	1	5Y-10M	1.1	1	0	1	2.75
1938	11M-15D	0--2	1	70	7.1	Normal	Normal	Normal	Normal	NORMAL	NORMAL	2	BEFORE 2 MONTH	0.4	0	0	2	3.6
1940	1M-10D	0--2	0	50	2.6	<-3SD	SUW	<-2SD TO -3SD	MS	<-3SD	SAM	1	1M	1.3	1	1	1	2.5
1941	1M	0--2	0	56	4.3	Normal	Normal	Normal	Normal	NORMAL	NORMAL	1	1M	0.1	0	0	3	3.3
1943	4Y-6M	2--5	0	109	17	Normal	Normal	Normal	Normal	NORMAL	NORMAL	3	6M	0.1	0	0	2	3.5
1946	1Y-4M	0--2	1	72	8.4	Normal	Normal	<-2SD TO -3SD	MS	NORMAL	NORMAL	1	6M	0.2	0	0	3	2.25

## Sheet: OPD Controls
Index	Age (Y-M-D format)	Age group	Gender	Height(CM)	Weight(kg)	Weight for Age	Underweight/Overweight	Height for Age	Stunting	Weight for Height	Wasting	Birth weight (KG)
21	2M	0--2	0	59	5.5	Normal	Normal	Normal	Normal	NORMAL	NORMAL	3.6
39	1M	0--2	0	45	2.4	<-3SD	SUW	<-3SD	SS	NORMAL	NORMAL
42	3Y	2--5	0	89	11.7	Normal	Normal	Normal	Normal	NORMAL	NORMAL	3.8
47	5Y-4M	5--6	1	110	15.55	Normal	Normal	Normal	Normal	NORMAL	NORMAL	3.62
193	4Y-10M	2--5	1	108	15	Normal	Normal	Normal	Normal	NORMAL	NORMAL	3.75
196	5Y- 6M	5--6	1	96	10.95	<-3SD	SUW	<-3SD	SS	<-2SD	MAM	1.5
230	3Y-2M	2--5	0	96	13.35	Normal	Normal	Normal	Normal	NORMAL	NORMAL	3.5
241	1Y	0--2	1	78	9	Normal	Normal	>2SD	TALL	NORMAL	NORMAL	3.5
259	2Y-3M	2--5	1	85	9	<-2SD TO -3SD	MUW	Normal	Normal	<-2SD	MAM	3.5
289	1M	0--2	1	42	1.6	<-3SD	SUW	<-3SD	SS	<-3SD	SAM	1.7
305	1Y-5M	0--2	0	77	9.5	Normal	Normal	Normal	Normal	NORMAL	NORMAL	2.2
306	4M-21D	0--2	1	61	4.8	<-3SD	SUW	Normal	Normal	<-2SD	MAM	2.5
315	2Y-5M	2--5	1	89	11.5	Normal	Normal	Normal	Normal	NORMAL	NORMAL	3.5
356	8M	0--2	0	59	5.16	<-3SD	SUW	<-3SD	SS	NORMAL	NORMAL	1.25
372	8M	0--2	0	67.5	8.025	Normal	Normal	Normal	Normal	NORMAL	NORMAL	3.25
378	3Y3M	2--5	0	98.5	12.7	Normal	Normal	Normal	Normal	<-2SD	MAM	3.5
391	10M	0--2	0	68	7.99	Normal	Normal	<-2SD TO -3SD	MS	NORMAL	NORMAL	3.5
393	4Y-5M	2--5	0	106	14.4	Normal	Normal	Normal	Normal	<-2SD	MAM	2.75
407	5Y-8M	5--6	1	102.5	14.2	<-2SD TO -3SD	MUW	<-2SD TO -3SD	MS	NORMAL	NORMAL	2.5
409	2Y-4M	2--5	0	83	10.6	Normal	Normal	<-2SD TO -3SD	MS	NORMAL	NORMAL	2
419	3M	0--2	0	61	5.65	Normal	Normal	Normal	Normal	NORMAL	NORMAL	2.25
434	1Y-6M	0--2	1	74	9.55	Normal	Normal	<-2SD TO -3SD	MS	NORMAL	NORMAL	3.5
445	1Y-2M	0--2	0	70	8.28	Normal	Normal	<-3SD	SS	NORMAL	NORMAL	2.5
453	2M	0--2	1	57	4.9	Normal	Normal	Normal	Normal	NORMAL	NORMAL	3.5
487	6Y	5--6	1	115	17.4	Normal	Normal	Normal	Normal	NORMAL	NORMAL	2.75
518	1M	0--2	1	24	2	<-3SD	SUW	<-3SD	SS	<-3SD	SAM	1.6
549	5Y-4M	5--6	0	105	18.3	Normal	Normal	Normal	Normal	NORMAL	NORMAL	3.5
568	2Y-1M	2--5	0	92	12.2	Normal	Normal	>2SD	TALL	NORMAL	NORMAL	3
586	4Y	2--5	0	99	14.9	Normal	Normal	Normal	Normal	NORMAL	NORMAL	3.2
591	3Y-7M	2--5	0	99	13.4	Normal	Normal	Normal	Normal	NORMAL	NORMAL	2.7
594	2Y-10M	2--5	0	93	12	Normal	Normal	Normal	Normal	NORMAL	NORMAL	3.5
610	4Y-8M	2--5	1	86	9.6	<-3SD	SUW	<-3SD	SS	<-2SD	MAM	2.5
612	4M	0--2	1	63	6.4	Normal	Normal	Normal	Normal	NORMAL	NORMAL	2.75
617	1M-15D	0--2	0	59	4.56	Normal	Normal	Normal	Normal	<-2SD	MAM	2.8
618	9M	0--2	0	74	7.3	Normal	Normal	Normal	Normal	<-3SD	SAM	3.5
622	2Y-6M	2--5	1	89	12	Normal	Normal	Normal	Normal	NORMAL	NORMAL	2.75
630	4Y-5M	2--5	0	93	12.7	<-2SD TO -3SD	MUW	<-3SD	SS	NORMAL	NORMAL	5
650	1Y-1M	0--2	0	82	12.95	>2SD	OVERWEIGHT	>2SD	TALL	>2SD	OVERNOURISHED	3
653	10D	0--2	1	53	3.5	Normal	Normal	>2SD	TALL	NORMAL	NORMAL	3.3
656	1Y-11M	0--2	1	77	9	Normal	Normal	<-2SD TO -3SD	MS	NORMAL	NORMAL	2.5
661	8D	0--2	0	51	2.99	Normal	Normal	Normal	Normal	<-2SD	MAM	3.7
662	10M	0--2	1	69	7.5	Normal	Normal	Normal	Normal	NORMAL	NORMAL	3.2
686	1Y-2M	0--2	0	76	8	<-2SD TO -3SD	MUW	Normal	Normal	<-2SD	MAM
701	2Y-1M	2--5	1	80	10.25	Normal	Normal	<-2SD TO -3SD	MS	NORMAL	NORMAL	1.9
706	5Y-7M	5--6	0	108	17.3	Normal	Normal	Normal	Normal	NORMAL	NORMAL	4.4
721	4Y-7M	2--5	1	100	11.7	<-2SD TO -3SD	Normal	Normal	Normal	<-3SD	SAM	2.5
724	3Y-1M	2--5	0	91	13.7	Normal	Normal	Normal	Normal	NORMAL	NORMAL	2.5
726	2Y-5M	2--5	1	80	8.8	<-3SD	SUW	<-2SD TO -3SD	MS	NORMAL	NORMAL	2
730	3Y-1M	2--5	1	93	14.8	Normal	Normal	Normal	Normal	NORMAL	NORMAL	2.07
734	3Y-5M	2--5	1	93	13.2	Normal	Normal	Normal	Normal	NORMAL	NORMAL	3.5
739	3M	0--2	1	58	4.4	<-2SD TO -3SD	MUW	Normal	Normal	<-2SD	MAM	2.4
740	2Y-11M	2--5	1	87	9.6	<-2SD TO -3SD	MUW	Normal	Normal	<-2SD	MAM	1.6
747	5Y-11M	5--6	0	105	16.3	Normal	Normal	<-2SD TO -3SD	MS	NORMAL	NORMAL	3KG
785	9M	0--2	0	70	7.4	Normal	Normal	Normal	Normal	NORMAL	NORMAL	2.9
804	4M	0--2	1	63	7.9	>2SD	OVERWEIGHT	Normal	Normal	NORMAL	NORMAL	3.25
820	7M	0--2	1	70	6.9	Normal	Normal	>2SD	TALL	NORMAL	NORMAL	3.9
843	6M	0--2	1	67	5.4	<-2SD TO -3SD	MUW	Normal	Normal	<-3SD	SAM	1.5
851	9M	0--2	0	67	6.5	<-2SD TO -3SD	MUW	<-2SD TO -3SD	MS	<-2SD	MAM	1.7
857	3Y-2M	2--5	0	97	12.6	Normal	Normal	Normal	Normal	NORMAL	NORMAL	1.75
862	1Y	0--2	0	76	10.3	Normal	Normal	Normal	Normal	NORMAL	NORMAL
872	4Y-8M	2--5	1	106	15.35	Normal	Normal	Normal	Normal	NORMAL	NORMAL	3.5
873	1M-15D	0--2	0	55	3.6	<-3SD	SUW	<-2SD TO -3SD	MS	<-3SD	SAM	2.4
876	5M	0--2	1	62.5	5.03	<-2SD TO -3SD	MUW	Normal	Normal	<-2SD	MAM	2.1KG
881	9M	0--2	1	67	6.8	Normal	Normal	Normal	Normal	NORMAL	NORMAL	2.8
894	3D	0--2	1	48	2.6	Normal	Normal	Normal	Normal	NORMAL	NORMAL	2.275
910	6Y	5--6	0	107	14.1	<-3SD	SUW	Normal	Normal	<-2SD	MAM	2.5
915	4Y-11M	2--5	0	105	14.1	Normal	Normal	Normal	Normal	<-2SD	MAM	2.5
922	1Y-1M	0--2	1	75	8.4	Normal	Normal	Normal	Normal	NORMAL	NORMAL
932	3Y-11M	2--5	1	98	12.4	<-2SD TO -3SD	MUW	Normal	Normal	NORMAL	NORMAL	2.5
946	2Y-5M	2--5	1	86	10.6	Normal	Normal	Normal	Normal	NORMAL	NORMAL	2.4
948	8M	0--2	1	75	10	>2SD	OVERWEIGHT	>2SD	TALL	NORMAL	NORMAL	2.4
955	4Y-7M	2--5	1	106	15	Normal	Normal	Normal	Normal	NORMAL	NORMAL	3.5
965	7D	0--2	0	49	2.3	<-2SD TO -3SD	MUW	Normal	Normal	<-3SD	SAM	2.38
971	1Y-1M	0--2	0	80	11.1	>2SD	OVERWEIGHT	>2SD	TALL	NORMAL	NORMAL	3.5
976	12D	0--2	0	45	2.18	<-2SD TO -3SD	MUW	<-2SD TO -3SD	MS	NORMAL	NORMAL	2.4
982	3Y-3M	2--5	0	93	11.9	Normal	Normal	Normal	Normal	NORMAL	NORMAL	2.25
988	9M	0--2	0	69	5.59	<-3SD	SUW	Normal	Normal	<-3SD	SAM	2.4
1002	1M	0--2	0	57.5	4.3	Normal	Normal	>2SD	TALL	<-2SD	MAM	2.8
1008	1M	0--2	0	52	3.6	Normal	Normal	Normal	Normal	NORMAL	NORMAL	2.4
1013	4M	0--2	1	64	5.8	Normal	Normal	Normal	Normal	NORMAL	NORMAL	3.5
1018	3Y-3M	2--5	0	92	11.7	Normal	Normal	Normal	Normal	NORMAL	NORMAL	2.9
1024	2Y-1M	2--5	1	86.5	18	>2SD	OVERWEIGHT	Normal	Normal	>3SD	OVERNOURISHED	4KG
1025	5M	0--2	0	64	7.2	Normal	Normal	Normal	Normal	NORMAL	NORMAL	2.59
1026	3Y-10M	2--5	1	102	13.78	Normal	Normal	Normal	Normal	NORMAL	NORMAL	2KG
1033	4Y-11M	2--5	0	107	15.6	Normal	Normal	Normal	Normal	NORMAL	NORMAL	2KG
1057	5M	0--2	1	69	8.65	>2SD	OVERWEIGHT	>2SD	TALL	>1SD	OVERNOURISHED	2.75
1064	4M	0--2	0	64	5.31	<-2SD TO -3SD	MUW	Normal	Normal	<-3SD	SAM	3.7
1065	4Y-10M	2--5	1	114	15.95	Normal	Normal	Normal	Normal	<-2SD	MAM	2.75
1079	4Y-6M	2--5	0	95	12.75	<-2SD TO -3SD	MUW	<-2SD TO -3SD	MS	NORMAL	NORMAL
1101	5Y-11M	5--6	1	107	14.9	<-2SD TO -3SD	MUW	Normal	Normal	NORMAL	NORMAL	2.5
1108	3Y-10M	2--5	0	101	13.6	Normal	Normal	Normal	Normal	NORMAL	NORMAL	2.6
1130	5Y-6M	5--6	0	110	19.1	Normal	Normal	Normal	Normal	NORMAL	NORMAL	3.2
1148	4Y-3M	2--5	0	96	10.9	<-3SD	SUW	<-2SD TO -3SD	MS	<-3SD	SAM	3.5
1151	5Y-7M	5--6	0	114	21.2	Normal	Normal	Normal	Normal	NORMAL	NORMAL	3KG
1152	4M	0--2	1	60	4.635	<-2SD TO -3SD	MUW	Normal	Normal	<-2SD	MAM	3KG
1160	2M	0--2	1	59	4.35	Normal	Normal	Normal	Normal	<-2SD	MAM
1167	5Y-8M	5--6	1	107	14.25	<-2SD TO -3SD	MUW	Normal	Normal	<-2SD	MAM	3KG
1191	5Y-2M	5--6	1	98	12.9	<-2SD TO -3SD	MUW	<-2SD TO -3SD	MS	NORMAL	NORMAL	2.8
1195	10M	0--2	0	68	6.68	<-2SD TO -3SD	MUW	<-2SD TO -3SD	MS	<-2SD	MAM	2.6
1203	3Y-3M	2--5	1	88	10.55	<-2SD TO -3SD	MUW	<-2SD TO -3SD	MS	NORMAL	NORMAL	2.15
1205	2Y/7M	2--5	1	86	10.6	Normal	Normal	Normal	Normal	NORMAL	NORMAL	3KG
1208	2Y-9M	2--5	0	90	11.9	Normal	Normal	Normal	Normal	NORMAL	NORMAL	3KG
1213	7M	0--2	0	62	5.7	<-3SD	SUW	<-3SD	SS	NORMAL	NORMAL	2.5
1218	5Y	2--5	1	99	11.95	<-3SD	SUW	<-2SD TO -3SD	MS	<-2SD	MAM	4.5
1229	3Y-11M	2--5	0	97	12.9	Normal	Normal	Normal	Normal	NORMAL	NORMAL	2.95
1234	3M	0--2	0	59	5.535	Normal	Normal	Normal	Normal	NORMAL	NORMAL	2.7
1237	3Y-9M	2--5	1	95	12.3	Normal	Normal	Normal	Normal	NORMAL	NORMAL	2.7
1246	5Y-4M	5--6	1	94	9.9	<-3SD	SUW	<-3SD	SS	<-3SD	SAM	2.5
1248	2Y	0--2	0	82	9.5	<-2SD TO -3SD	MUW	Normal	Normal	NORMAL	NORMAL	2.5
1251	1Y-3M	0--2	0	76	9.55	Normal	Normal	Normal	Normal	NORMAL	NORMAL	2.75
1292	2Y-5M	2--5	0	85	10.7	Normal	Normal	Normal	Normal	NORMAL	NORMAL	2.7
1310	1M-15D	0--2	0	56.5	3.9	<-2SD TO -3SD	MUW	Normal	Normal	<-3SD	SAM	2.3
1327	1M	0--2	0	54	4.165	Normal	Normal	Normal	Normal	NORMAL	NORMAL	2.5
1330	3 M	0--2	1	58	4.8	Normal	Normal	Normal	Normal	NORMAL	NORMAL	2
1341	4Y 3M	2--5	0	93	10.8	<-3SD	SUW	<-2SD TO -3SD	MS	<-3SD	SAM	3
1350	1Y-7M	0--2	0	80	9.7	Normal	Normal	Normal	Normal	NORMAL	NORMAL	2.9
1353	5M	0--2	0	64	5.8	<-2SD TO -3SD	MUW	Normal	Normal	<-2SD	MAM	2KG
1372	7D	0--2	1	49	2.9	Normal	Normal	Normal	Normal	NORMAL	NORMAL	3
1378	05Y-08M	5--6	1	103	14.8	<-2SD TO -3SD	MUW	<-2SD TO -3SD	MS	NORMAL	NORMAL	2.5
1379	3Y 05M	2--5	0	90	10.56	<-2SD TO -3SD	MUW	<-2SD TO -3SD	MS	<-2SD	MAM	2
1390	5Y	2--5	1	118	20.5	Normal	Normal	>2SD	TALL	NORMAL	NORMAL	3.5
1392	3Y	2--5	0	94	13.4	Normal	Normal	Normal	Normal	NORMAL	NORMAL	2.5
1409	3M	0--2	1	38	1.5	<-3SD	SUW	<-3SD	SS	<-3SD	SAM	735GRAM
1421	3Y-4M	2--5	1	86	10.15	<-2SD TO -3SD	MUW	<-2SD TO -3SD	MS	NORMAL	NORMAL	2.2
1434	3M-10D	0--2	0	62	6.7	Normal	Normal	Normal	Normal	NORMAL	NORMAL	3.5
1438	4M	0--2	1	68	6.9	Normal	Normal	>2SD	TALL	NORMAL	NORMAL
1442	2Y-9M	2--5	1	94	11.85	Normal	Normal	Normal	Normal	NORMAL	NORMAL	2.9
1450	1M	0--2	1	56	4.2	Normal	Normal	>2SD	TALL	NORMAL	NORMAL	3.1
1489	5Y-5M	5--6	0	110	17.2	Normal	Normal	Normal	Normal	NORMAL	NORMAL	4.5
1502	2Y-5M	2--5	0	86	10.7	Normal	Normal	Normal	Normal	NORMAL	NORMAL	1.6
1550	4Y-5M	2--5	0	97.5	14.5	Normal	Normal	Normal	Normal	NORMAL	NORMAL	3KG
1574	1M	0--2	1	55	4.6	Normal	Normal	Normal	Normal	NORMAL	NORMAL	3KG
1575	6M	0--2	0	65	8	Normal	Normal	Normal	Normal	NORMAL	NORMAL	2.4
1578	3M	0--2	1	61	5.8	Normal	Normal	Normal	Normal	NORMAL	NORMAL	2.1
1587	5Y-6M	5--6	1	110	15	Normal	Normal	Normal	Normal	<-2SD	MAM	2.75
1601	2M	0--2	0	59	4.9	Normal	Normal	Normal	Normal	NORMAL	NORMAL	3.435
1608	2M	0--2	1	55	4	Normal	Normal	Normal	Normal	NORMAL	NORMAL	2KG
1610	4Y-6M	2--5	0	103	15	Normal	Normal	Normal	Normal	NORMAL	NORMAL	3.25
1611	5Y-7M	5--6	1	112	16.5	Normal	Normal	Normal	Normal	NORMAL	NORMAL	1.75
1618	6M	0--2	0	74	8.7	Normal	Normal	>2SD	TALL	NORMAL	NORMAL	3.665
1631	5Y-2M	5--6	0	110	15	Normal	Normal	Normal	Normal	<-2SD	MAM	2.025
1650	5Y-4M	5--6	1	107	17.3	Normal	Normal	Normal	Normal	NORMAL	NORMAL	3.5
1652	3Y-11M	2--5	0	89	11.6	<-2SD TO -3SD	MUW	<-3SD	SS	NORMAL	NORMAL	2KG
1655	1Y-9M	0--2	1	80	6.45	<-3SD	SUW	Normal	Normal	<-3SD	SAM
1669	5M	0--2	0	60	5.78	<-2SD TO -3SD	MUW	<-2SD TO -3SD	MS	NORMAL	NORMAL	1.5
1670	4Y-8M	2--5	1	100	15.5	Normal	Normal	Normal	Normal	NORMAL	NORMAL	1.35
1673	5Y-1M	5--6	1	109	15.1	Normal	Normal	Normal	Normal	<-2SD	MAM	3.9
1674	1M	0--2	0	55	4.3	Normal	Normal	Normal	Normal	NORMAL	NORMAL	2.8
1681	16D	0--2	0	53	3.6	Normal	Normal	>2SD	TALL	NORMAL	NORMAL	3.445
1689	1M	0--2	0	54	3.995	Normal	Normal	Normal	Normal	NORMAL	NORMAL	2.5
1690	4Y-6M	2--5	0	109	16.3	Normal	Normal	Normal	Normal	NORMAL	NORMAL	2.8
1722	1Y-9M	0--2	0	84	10.2	Normal	Normal	Normal	Normal	NORMAL	NORMAL	2.75
1723	8M	0--2	0	67	6.6	<-2SD TO -3SD	MUW	Normal	Normal	<-2SD	MAM	3.1
1729	5Y-2M	5--6	0	115	18.4	Normal	Normal	Normal	Normal	NORMAL	NORMAL	3.5
1732	5M	0--2	1	62	5.6	Normal	Normal	Normal	Normal	NORMAL	NORMAL	2.5
1737	3Y-1M	2--5	0	94	12.6	Normal	Normal	Normal	Normal	NORMAL	NORMAL	2.2
1750	3Y 6M	2--5	0	96	11.95	<-2SD TO -3SD	MUW	Normal	Normal	<-2SD	MAM	2.7
1757	5Y-8M	5--6	0	106	14.5	<-2SD TO -3SD	MUW	Normal	Normal	<-2SD	MAM	2.3
1758	1M	0--2	1	49	2.3	<-3SD	SUW	<-2SD TO -3SD	MS	<-3SD	SAM	1.6
1770	2Y-10M	2--5	0	92	11.7	Normal	Normal	Normal	Normal	NORMAL	NORMAL	2.5
1791	2Y-6M	2--5	1	84	11.95	Normal	Normal	Normal	Normal	NORMAL	NORMAL	3.5
1792	1M-23D	0--2	0	54	4.8	Normal	Normal	<-3SD	SS	NORMAL	NORMAL	2.37
1797	5Y-10M	5--6	0	92	11.25	<-3SD	SUW	<-3SD	SS	<-2SD	MAM	2.5
1809	5M	0--2	0	64	6.4	Normal	Normal	Normal	Normal	NORMAL	NORMAL	2.5
1810	5Y-2M	5--6	0	91	10.7	<-3SD	SUW	<-3SD	SS	<-2SD	MAM	3KG
1827	1Y-11M	0--2	1	80	8.3	<-2SD TO -3SD	MUW	Normal	Normal	<-2SD	MAM	2.8
1838	5Y-6M	5--6	0	100	12.9	<-3SD	SUW	<-2SD TO -3SD	MS	<-2SD	MAM	2.2
1849	4Y-2M	2--5	1	94	12.6	<-2SD TO -3SD	MUW	<-2SD TO -3SD	MS	NORMAL	NORMAL	1.9
1851	7 M	0--2	1	61	5.2	<-3SD	SUW	<-2SD TO -3SD	MS	NORMAL	NORMAL	1.5KG
1864	3Y-9M	2--5	1	101	14.4	Normal	Normal	Normal	Normal	NORMAL	NORMAL	2.85
1868	5Y-8M	5--6	0	106	14.8	<-2SD TO -3SD	MUW	Normal	Normal	NORMAL	NORMAL	3KG
1870	8M	0--2	0	70	8	Normal	Normal	Normal	Normal	NORMAL	NORMAL	2.5
1877	2Y-7M	2--5	0	79	7.7	<-3SD	SUW	<-3SD	SS	<-3SD	SAM	1.8
1878	10M	0--2	0	67	7.6	Normal	Normal	<-2SD TO -3SD	MS	NORMAL	NORMAL	3.8
1879	9M	0--2	0	71	7.2	Normal	Normal	Normal	Normal	<-2SD	MAM	2KG
1887	6M	0--2	0	60	4.65	<-3SD	SUW	<-3SD	SS	<-3SD	SAM	2.815
1889	1Y-6M	0--2	0	80	9.7	Normal	Normal	Normal	Normal	NORMAL	NORMAL	2.25
1891	11M	0--2	0	72	8.45	Normal	Normal	Normal	Normal	NORMAL	NORMAL	2.5
1902	3M-20D	0--2	0	62	6.6	Normal	Normal	Normal	Normal	NORMAL	NORMAL	3KG
1909	5M	0--2	1	62	5.14	<-2SD TO -3SD	MUW	Normal	Normal	<-2SD	MAM	2.3
1911	5Y-7M	5--6	0	105	13.8	<-2SD TO -3SD	MUW	Normal	Normal	<-2SD	MAM	2.9
1914	2M	0--2	0	49	2.9	<-3SD	SUW	<-3SD	SS	NORMAL	NORMAL	1.1
1915	4Y-10M	2--5	1	100	12.15	<-2SD TO -3SD	MUW	Normal	Normal	<-2SD	MAM	2.7
1917	5Y-8M	5--6	1	115	19	Normal	Normal	Normal	Normal	NORMAL	NORMAL	3.25
1918	5Y-11M	5--6	1	101	14.2	<-2SD TO -3SD	MUW	<-2SD TO -3SD	MS	NORMAL	NORMAL	2.5
1920	4Y-6M	2--5	1	93	12.6	<-2SD TO -3SD	MUW	<-2SD TO -3SD	MS	NORMAL	NORMAL
1921	2Y-8M	2--5	1	93	11.5	Normal	Normal	Normal	Normal	NORMAL	NORMAL	2.5
1922	1Y	0--2	0	73	8.1	Normal	Normal	Normal	Normal	NORMAL	NORMAL	2.4
1923	5Y-6M	5--6	0	98	12.1	<-3SD	SUW	<-3SD	SS	<-2SD	MAM	2.5
1924	2Y-2M	2--5	0	78	8.7	<-3SD	SUW	<-3SD	SS	<-2SD	MAM	2.75
1925	1Y-10M	0--2	0	77	8.2	<-3SD	SUW	<-3SD	SS	<-2SD	MAM
1926	5Y-6M	5--6	0	102	16.22	Normal	Normal	<-2SD TO -3SD	MS	NORMAL	NORMAL	2.5
1927	5Y-6M	5--6	0	107	14.7	<-2SD TO -3SD	MUW	Normal	Normal	<-2SD	MAM	2.5
1928	5Y-5M	5--6	0	103	13.5	<-2SD TO -3SD	MUW	<-2SD TO -3SD	MS	<-2SD	MAM	1.5
1929	6Y	5--6	0	109	17.9	Normal	Normal	Normal	Normal	NORMAL	NORMAL	2.5
1932	5Y-4M	5--6	0	114	20.9	Normal	Normal	Normal	Normal	NORMAL	NORMAL
1933	5Y-4M	5--6	1	114	20.9	Normal	Normal	Normal	Normal	NORMAL	NORMAL
1939	5Y-4M	5--6	0	116	17.5	Normal	Normal	Normal	Normal	NORMAL	NORMAL	3.5
1942	5Y-3M	5--6	0	107	14.6	<-2SD TO -3SD	MUW	Normal	Normal	<-2SD	MAM	3.5
1944	1Y-6M	0--2	1	82	9.6	Normal	Normal	Normal	Normal	NORMAL	NORMAL	3.5
1945	18D	0--2	0	42	2.4	<-2SD TO -3SD	MUW	<-3SD	SS	<-3SD	SAM	2.3

## Sheet: Codes
Gender		Location		Patient Diagnosis		Type of CHD		PAH/No PAH		Intervention		SES Class
Male	0	Maharashtra	1	VSD	0.1	ACYANOTIC	0	PAH	1	SURGERY	1	LOWER	5
Female	1	Uttar Pradesh	2	ASD	0.2	CYANOTIC	1	NO PAH	0	CATH	2	UPPER LOWER	4
		Bihar	3	COA	0.3					MEDICAL MANAGEMENT	3	LOWER MIDDLE	3
		Others	4	PDA	0.4					MM FOLLOWED BY INTERVENTION	4	UPPER MIDDLE	2
				P-AVSD	0.5							UPPER	1
				MISCELLANEOUS ACYANOTIC	0.6
				TOF	1.1
				TGA	1.2
				C-AVSD	1.3
				TAPVC	1.4
				TA	1.5
				SV	1.6
				TRICUSPID ATRESIA	1.7
				MISCELLANEOUS CYANOTIC	1.8
